# Supplementary material for: Population subdivision of the surf clam Mactra chinensis in the East China Sea: Changjiang River outflow is not the sole driver
Source: PeerJ. 2015 Sep 29;3:e1240. doi: 10.7717/peerj.1240 (PMC4592156; doi:10.7717/peerj.1240)
Supplement: Supplemental Information 1 [file peerj-03-1240-s001.txt]

2			2		4		5		2		3		2		4		2		2
			Mc1		Mc2		Mc9		Mc10		Mc16		Mc21		Mc24		Mc28		Mc30
DD	d	1	204	210	203	203	211	226	125	125	194	194	138	140	145	149	180	202	291	343
DD	d	1	180	204	183	203	216	231	107	115	179	191	140	140	169	169	182	190	265	311
DD	d	1	186	186	195	195	211	276	143	143	188	188	140	176	157	157	178	204	291	291
DD	d	1	204	234	195	199	206	231	117	125	188	194	136	140	141	145	190	202	285	285
DD	d	1	176	202	203	203	231	241	117	117	185	215	140	140	125	141	182	188	291	305
DD	d	1	174	202	183	203	316	316	113	113	257	257	140	142	149	161	184	188	261	261
DD	d	1	174	202	183	183	241	241	111	137	206	206	140	140	125	145	180	182	265	265
DD	d	1	204	210	195	199	351	351	111	129	182	182	140	140	149	149	178	190	285	305
DD	d	1	202	202	187	195	251	251	129	129	185	194	144	144	125	157	180	180	261	295
DD	d	1	202	202	191	203	236	251	129	129	194	194	136	170	137	141	176	176	335	335
DD	d	1	210	234	199	215	211	231	119	129	197	197	136	136	125	145	176	210	251	271
DD	d	1	182	198	179	179	216	216	121	127	158	170	134	140	125	125	194	194	251	251
DD	d	1	200	204	199	199	216	216	111	123	185	185	136	144	133	133	194	216	261	261
DD	d	1	202	210	195	195	231	371	119	125	182	206	122	140	145	145	182	200	291	291
DD	d	1	200	200	199	199	211	341	111	125	194	194	136	140	125	125	180	190	265	275
DD	d	1	202	210	183	195	351	351	129	129	182	242	140	140	125	149	180	184	295	295
DD	d	1	202	230	199	203	231	231	119	131	188	188	140	140	121	141	178	188	261	295
DD	d	1	176	176	191	199	291	351	119	127	179	179	140	140	117	125	180	194	279	335
DD	d	1	202	230	175	199	211	226	111	111	179	215	136	140	121	121	182	186	221	221
DD	d	1	202	202	187	187	341	341	115	119	194	203	142	142	117	125	190	190	271	291
DD	d	1	200	200	199	199	296	351	107	107	203	203	136	168	157	185	182	186	261	291
DD	d	1	202	204	187	199	286	351	121	121	200	239	140	140	117	125	174	184	291	291
DD	d	1	176	202	199	203	256	286	111	119	158	191	140	140	121	173	168	178	279	285
DD	d	1	182	202	183	199	331	331	119	119	170	182	136	140	149	173	174	174	221	295
DD	d	1	202	202	195	195	216	296	115	115	221	221	136	140	117	141	170	204	255	255
DD	d	1	176	234	195	215	196	211	111	129	257	257	140	140	133	197	180	210	299	299
DD	d	1	202	202	195	199	231	276	131	131	182	197	136	136	125	181	174	180	285	343
DD	d	1	182	202	187	187	211	341	115	115	221	221	140	140	173	173	182	190	271	285
DD	d	1	184	200	195	195	226	251	111	123	152	179	140	140	125	133	170	190	299	299
DD	d	1	172	202	187	195	321	321	123	129	182	182	140	140	125	169	180	180	283	291
DD	d	1	182	202	195	195	236	246	111	119	194	194	140	140	117	141	176	188	279	299
DD	d	1	202	230	195	195	216	231	113	125	176	200	144	144	117	125	186	186	245	265
DD	d	1	234	234	195	195	221	296	115	127	170	185	140	168	125	125	180	204	255	299
DD	d	1	202	230	175	195	231	296	113	125	173	173	122	140	125	125	180	192	311	311
DD	d	1	164	164	195	195	266	266	107	107	182	191	134	134	125	125	194	194	275	275
DD	d	1	202	202	191	191	291	291	111	111	182	257	140	140	117	117	188	188	261	261
DD	d	1	202	210	203	203	211	231	113	127	197	197	134	134	129	129	172	194	261	265
DD	d	1	174	234	175	175	341	341	125	125	170	176	136	136	117	117	180	190	279	299
DD	d	1	202	202	195	195	246	246	97	137	194	194	136	144	133	133	182	194	245	245
DD	d	1	202	202	195	199	211	271	123	123	203	203	140	140	149	149	176	182	261	261
DD	d	1	200	200	203	203	296	296	115	143	215	215	140	140	117	181	178	210	279	279
DD	d	1	184	202	179	195	211	326	109	135	200	200	140	140	129	129	176	182	275	335
ZH	d	1	176	210	199	199	261	351	113	121	200	200	140	148	125	169	174	184	255	271
ZH	d	1	202	202	195	199	221	276	113	117	188	188	116	136	133	137	184	184	285	343
ZH	d	1	174	202	195	203	216	231	127	127	194	215	128	140	137	141	170	182	261	279
ZH	d	1	234	234	187	187	296	371	113	117	221	221	120	138	133	145	178	178	275	311
ZH	d	1	172	202	195	195	221	251	115	115	170	221	128	140	145	145	172	178	261	261
ZH	d	1	176	202	199	215	231	231	117	123	221	221	136	140	129	165	180	202	265	325
ZH	d	1	202	202	195	195	251	251	121	121	185	185	118	136	117	149	170	176	271	285
ZH	d	1	202	234	203	215	261	351	121	123	185	221	124	144	125	137	174	174	255	291
ZH	d	1	202	202	195	195	206	211	123	123	194	194	140	144	141	141	176	194	265	343
ZH	d	1	202	202	195	195	216	296	115	133	191	197	136	138	125	129	176	184	279	279
ZH	d	1	172	202	199	199	221	286	111	123	200	200	122	140	125	125	178	192	275	275
ZH	d	1	202	202	195	199	266	281	113	125	242	242	140	140	125	125	174	190	285	285
ZH	d	1	202	202	195	211	326	326	111	111	197	197	122	140	129	153	178	178	245	245
ZH	d	1	172	202	195	211	296	296	105	119	197	215	136	140	133	149	180	188	275	275
ZH	d	1	182	220	195	195	276	276	103	123	173	182	118	136	129	153	178	180	279	279
ZH	d	1	204	204	199	203	276	316	105	115	176	236	122	140	125	125	200	200	279	325
ZH	d	1	172	172	191	195	251	321	115	123	194	221	122	140	113	125	172	172	265	275
ZH	d	1	176	234	199	199	321	321	133	133	203	203	136	138	169	169	170	202	265	291
ZH	d	1	200	200	199	203	216	321	117	123	215	215	122	140	125	125	180	180	261	291
ZH	d	1	214	230	199	203	266	266	133	143	152	185	122	140	149	165	184	192	291	343
ZH	d	1	202	234	195	203	326	371	117	123	221	242	140	140	165	165	170	188	271	335
ZH	d	1	234	234	195	211	251	331	111	135	182	182	136	144	125	145	170	178	245	245
ZH	d	1	174	220	187	195	306	326	111	111	167	188	118	136	117	125	170	202	299	299
ZH	d	1	234	234	195	195	306	331	123	123	161	242	128	140	129	129	170	180	245	295
ZH	d	1	176	220	187	203	221	321	113	121	179	179	122	140	141	157	176	182	255	291
ZH	d	1	174	200	203	215	221	276	123	123	188	242	118	136	125	125	184	210	325	325
ZH	d	1	176	202	187	199	251	351	115	123	158	182	124	140	125	125	172	172	261	271
ZH	d	1	202	230	191	203	221	256	107	133	173	200	122	142	129	165	178	178	265	295
ZH	d	1	174	230	195	203	251	341	117	123	152	206	124	144	165	165	174	184	255	255
ZH	d	1	174	200	215	215	341	341	121	121	185	200	136	138	129	145	178	204	285	335
ZH	d	1	202	202	207	207	231	351	127	127	182	200	140	140	125	133	172	176	245	285
ZH	d	1	202	230	203	207	266	316	125	125	176	200	124	140	149	157	172	190	271	335
ZH	d	1	202	202	191	199	216	216	133	137	164	164	140	142	125	125	174	180	251	291
ZH	d	1	186	186	191	199	251	326	113	117	167	185	140	140	141	153	188	188	343	343
ZH	d	1	202	210	191	199	216	326	117	117	164	239	140	140	125	137	174	174	305	343
ZH	d	1	202	234	187	199	286	306	119	125	203	236	142	144	117	125	174	192	295	335
ZH	d	1	230	230	191	215	216	306	109	131	188	188	118	136	121	125	188	202	255	279
ZH	d	1	180	180	199	199	226	276	115	147	179	179	140	140	117	117	174	192	343	343
ZH	d	1	202	202	191	199	306	371	121	121	164	164	122	140	121	125	184	190	299	325
ZH	d	1	202	202	199	199	221	306	123	123	164	242	134	140	129	153	172	190	295	311
ZH	d	1	202	214	191	203	251	371	113	121	191	191	138	142	121	173	168	180	255	255
ZH	d	1	202	202	211	211	326	326	123	123	239	239	140	140	121	169	178	204	251	261
ZH	d	1	180	202	203	211	216	231	123	123	185	194	140	142	137	141	172	172	279	295
ZH	d	1	202	202	211	211	206	341	121	123	182	188	136	138	137	137	180	180	275	275
ZH	d	1	184	202	203	211	236	231	123	123	185	185	122	140	121	145	168	210	221	279
ZH	d	1	204	230	203	211	301	336	123	123	173	242	122	140	129	129	180	184	335	335
ZH	d	1	202	234	203	215	251	331	115	115	164	176	138	140	125	165	176	176	265	351
ZH	d	1	184	200	191	195	341	341	119	125	164	242	138	140	205	205	176	194	255	271
ZH	d	1	202	230	191	199	246	246	119	123	200	200	136	144	125	205	194	194	265	283
ZH	d	1	186	202	175	195	326	326	121	121	179	185	136	136	129	129	178	178	245	279
ZH	d	1	202	202	191	191	246	331	119	123	203	203	136	136	121	125	178	188	245	295
ZH	d	1	202	202	199	199	211	331	123	123	185	239	124	140	117	173	168	174	245	305
ZH	d	1	202	202	191	195	261	371	123	129	176	182	128	140	173	173	174	178	299	299
ZH	d	1	176	230	175	175	226	316	121	121	185	188	122	140	125	133	172	188	255	325
ZH	d	1	174	202	195	215	306	336	119	135	167	167	134	140	129	173	174	192	261	271
ZH	d	1	200	200	183	195	371	371	121	121	179	179	126	140	137	157	176	188	295	311
ZH	d	1	204	204	179	195	246	301	127	127	170	257	122	140	157	157	170	184	335	335
ZH	d	1	200	200	211	211	226	281	121	121	185	197	122	140	121	125	180	180	261	291
ZH	d	1	172	200	195	195	211	211	117	123	236	236	124	144	149	165	182	182	261	279
ZH	d	1	176	202	175	191	286	306	111	121	185	185	134	144	117	125	170	170	265	295
QH	d	1	180	180	195	207	296	296	105	117	203	203	128	144	133	173	164	176	265	275
QH	d	1	202	230	191	195	216	296	125	125	182	257	138	142	149	157	180	188	279	291
QH	d	1	202	202	191	195	351	371	113	131	176	257	120	136	193	193	168	168	285	285
QH	d	1	202	202	187	187	326	351	117	125	164	164	118	134	137	137	174	178	279	279
QH	d	1	234	234	195	195	216	241	119	137	179	185	142	144	149	161	164	174	279	279
QH	d	1	202	202	195	195	276	276	105	125	152	209	124	140	125	125	170	202	265	291
QH	d	1	174	174	195	199	286	286	117	117	197	269	142	142	141	197	188	194	261	261
QH	d	1	234	234	195	195	236	286	119	147	155	182	142	144	117	157	176	184	285	285
QH	d	1	202	202	195	195	276	376	119	119	194	194	136	136	161	161	176	190	271	271
QH	d	1	174	204	207	207	251	261	117	117	167	176	142	144	125	129	178	178	279	305
QH	d	1	176	204	195	195	261	326	127	127	152	197	124	140	137	137	176	182	279	279
QH	d	1	174	174	195	195	241	241	111	111	152	152	138	140	129	129	176	202	265	265
QH	d	1	202	230	175	203	261	271	115	123	194	257	120	136	129	149	176	184	279	279
QH	d	1	230	230	187	199	351	351	133	133	185	185	136	142	133	141	180	180	305	305
QH	d	1	186	234	199	207	321	321	113	121	179	197	124	140	129	137	168	172	271	279
QH	d	1	174	230	195	195	271	386	115	115	191	191	140	140	125	125	176	176	285	285
QH	d	1	174	202	195	195	261	371	115	123	197	197	126	142	137	193	170	200	255	315
QH	d	1	200	200	191	195	371	371	127	137	206	269	124	140	153	169	176	188	275	291
QH	d	1	176	176	195	195	321	326	111	119	152	203	136	140	145	145	174	174	271	271
QH	d	1	234	234	195	195	271	271	111	129	173	185	122	136	117	117	176	176	285	285
QH	d	1	234	234	195	195	351	351	111	115	203	203	136	140	117	177	174	174	325	325
QH	d	1	180	200	203	203	261	261	123	123	182	182	136	140	117	181	172	182	279	279
QH	d	1	202	202	195	195	341	376	123	123	188	269	124	140	145	149	178	184	275	311
QH	d	1	172	234	195	195	266	351	121	131	197	221	136	140	125	169	168	188	279	315
QH	d	1	202	202	175	175	306	351	115	115	188	269	124	140	129	133	176	194	279	279
QH	d	1	202	202	195	195	216	326	111	127	188	206	134	140	125	157	180	192	285	315
QH	d	1	144	202	191	195	236	331	115	121	179	197	140	140	169	169	178	178	291	305
QH	d	1	202	202	191	195	211	301	111	119	188	194	140	140	133	169	170	182	281	291
QH	d	1	176	202	195	195	216	316	119	121	200	203	122	136	117	117	176	190	261	261
QH	d	1	202	202	199	199	326	326	125	135	152	221	134	140	121	157	180	188	255	255
QH	d	1	200	200	175	195	236	286	119	119	200	200	122	136	137	173	180	180	291	291
QH	d	1	186	186	199	207	216	216	117	119	197	203	122	136	117	117	176	182	261	305
QH	d	1	176	202	195	199	326	331	127	127	152	170	124	140	177	177	178	184	285	285
QH	d	1	180	180	191	195	236	331	117	125	182	284	122	136	129	133	172	172	265	279
QH	d	1	202	202	195	195	316	316	107	119	173	185	136	148	117	141	180	180	265	265
QH	d	1	200	200	195	199	281	281	115	115	197	197	124	140	125	137	176	194	275	295
QH	d	1	202	210	191	207	246	276	111	127	215	215	132	140	117	137	170	180	335	335
QH	d	1	174	202	203	203	256	256	115	121	182	272	136	140	125	129	180	184	305	305
QH	d	1	182	182	175	195	266	266	127	127	200	200	134	140	157	157	180	204	279	279
QH	d	1	230	230	175	175	261	271	123	127	188	194	132	140	129	149	182	184	279	279
QH	d	1	182	234	179	195	211	241	109	119	170	188	136	140	121	121	174	210	275	279
QH	d	1	182	202	215	215	211	301	103	131	185	185	124	140	137	145	176	182	311	311
QH	d	1	202	202	195	207	261	371	103	103	248	248	136	140	133	141	164	178	265	279
QH	d	1	234	234	195	199	291	291	129	129	158	227	140	140	125	125	180	180	265	275
QH	d	1	176	234	195	195	236	371	105	117	173	173	134	140	121	133	180	180	285	285
QH	d	1	234	234	195	195	331	331	115	115	194	200	140	144	117	137	182	182	325	325
QH	d	1	144	182	195	207	316	326	113	113	197	197	136	140	117	157	174	184	255	325
QH	d	1	230	230	191	207	211	261	107	121	158	188	126	144	125	133	178	178	235	261
QH	d	1	230	230	175	195	211	271	117	117	197	197	140	140	133	133	186	186	271	271
QH	d	1	202	202	195	195	226	226	113	121	179	179	124	142	125	125	176	182	235	261
PL	d	1	186	186	187	195	281	296	117	117	194	212	124	140	145	177	176	176	325	325
PL	d	1	204	234	195	195	226	326	121	121	152	194	138	140	161	161	184	198	265	325
PL	d	1	180	180	191	191	316	316	125	125	182	215	124	144	129	169	176	182	291	291
PL	d	1	202	202	199	199	216	286	121	147	176	176	120	142	181	181	184	184	311	311
PL	d	1	180	180	211	211	256	306	123	135	194	206	138	154	161	161	188	198	305	305
PL	d	1	176	202	195	195	226	296	117	131	167	185	118	136	181	181	174	174	275	291
PL	d	1	200	200	175	191	241	286	113	113	173	173	140	140	141	181	164	224	299	299
PL	d	1	176	202	187	187	231	296	109	115	170	170	140	144	129	173	176	196	235	271
PL	d	1	202	202	187	211	261	261	127	127	182	203	122	142	157	157	174	180	291	325
PL	d	1	200	200	187	187	226	261	121	127	203	203	136	140	121	169	202	202	285	299
PL	d	1	202	202	183	183	226	356	119	127	179	203	140	140	129	129	174	194	245	255
PL	d	1	200	234	215	215	226	276	119	127	191	203	136	140	121	121	170	178	279	295
PL	d	1	202	206	191	215	221	221	129	129	185	185	136	144	125	125	178	206	315	335
PL	d	1	184	184	175	191	266	306	121	147	182	182	124	142	121	161	178	188	285	285
PL	d	1	186	186	199	203	241	301	113	113	176	176	122	140	177	181	156	184	271	343
PL	d	1	174	174	191	215	226	226	121	121	182	236	136	144	129	141	172	204	245	275
PL	d	1	202	202	175	175	236	286	123	123	200	236	122	140	185	185	176	188	275	343
PL	d	1	234	234	191	195	236	281	113	123	158	158	122	140	145	169	180	180	275	325
PL	d	1	202	230	195	195	286	306	119	119	167	203	122	140	129	129	174	224	285	285
PL	d	1	202	202	183	183	286	316	119	125	200	200	138	140	161	161	178	178	279	299
PL	d	1	202	230	175	199	256	326	113	121	176	215	134	144	129	141	176	212	255	325
PL	d	1	174	180	191	199	261	301	121	131	188	188	136	142	181	181	172	188	279	299
PL	d	1	232	232	183	191	246	351	109	119	188	188	136	144	125	181	176	178	279	279
PL	d	1	176	234	191	191	246	341	117	131	188	188	122	140	181	181	174	192	271	271
PL	d	1	176	176	203	203	236	316	117	117	194	194	122	140	141	141	190	206	285	285
PL	d	1	176	176	191	211	216	266	109	121	167	194	140	140	129	141	198	198	285	335
PL	d	1	176	202	191	191	236	331	113	113	197	197	136	140	173	185	192	192	285	305
PL	d	1	172	202	187	187	231	386	107	121	206	212	140	140	141	141	152	176	285	315
PL	d	1	202	202	183	183	316	341	109	121	179	179	120	140	141	145	178	178	281	351
PL	d	1	202	202	175	175	261	286	115	115	176	194	122	142	173	173	188	188	265	285
PL	d	1	202	202	211	215	341	341	125	125	197	197	118	140	173	177	168	168	285	335
PL	d	1	176	202	207	207	216	276	123	123	176	176	120	138	177	177	192	192	291	335
PL	d	1	206	234	195	207	246	276	111	119	197	212	122	140	173	177	210	210	291	291
PL	d	1	202	202	179	179	326	331	117	125	191	191	124	124	153	153	178	178	279	279
PL	d	1	202	202	175	175	246	306	141	141	269	269	122	138	141	185	198	198	289	371
PL	d	1	202	202	203	203	341	341	141	141	206	206	140	140	141	173	176	194	271	271
PL	d	1	204	204	195	195	261	301	117	117	170	170	140	140	157	161	178	178	299	299
PL	d	1	230	230	175	211	221	301	111	123	182	206	140	140	169	169	170	194	271	291
PL	d	1	202	202	187	195	286	286	107	107	182	182	142	142	177	185	168	168	265	325
PL	d	1	234	234	207	207	306	306	127	127	185	206	124	124	129	129	170	174	235	315
PL	d	1	202	202	191	191	236	351	111	141	209	209	118	136	121	121	170	194	271	343
PL	d	1	230	230	187	191	226	316	121	133	170	209	122	140	121	145	176	188	279	335
PL	d	1	202	230	199	203	316	316	113	125	185	185	122	140	129	181	178	178	271	285
PL	d	1	234	234	207	207	241	241	121	121	173	212	124	140	161	209	178	180	275	315
PL	d	1	202	202	195	199	216	241	121	121	182	182	140	140	121	181	174	180	265	285
PL	d	1	202	202	195	199	221	241	119	119	191	191	122	140	117	117	176	176	343	343
PL	d	1	200	200	175	175	226	316	117	117	167	167	122	140	117	141	182	188	265	285
PL	d	1	176	202	195	195	226	226	115	115	221	221	118	134	137	137	174	174	311	343
PL	d	1	202	202	195	199	226	226	125	125	185	197	136	140	145	145	176	176	265	265
PL	d	1	202	202	175	175	231	231	109	109	158	158	136	140	137	137	180	188	291	315
PL	d	1	202	234	199	207	296	356	119	119	164	191	136	142	121	121	172	172	265	265
PL	d	1	202	202	191	195	231	356	127	127	209	209	140	140	125	169	180	200	265	315
PL	d	1	174	202	195	195	281	341	123	123	209	209	122	138	125	173	172	172	265	275
PL	d	1	200	200	191	195	226	266	115	123	209	209	136	140	161	161	174	174	245	245
PL	d	1	202	202	195	195	291	291	115	115	209	209	118	134	157	161	176	176	315	315
PL	d	1	180	210	203	207	286	331	117	123	212	212	138	138	141	161	164	204	299	299
PL	d	1	174	184	191	211	226	266	123	123	209	209	136	136	161	161	176	176	299	299
PL	d	1	174	174	215	215	371	371	115	115	221	230	142	142	125	125	176	198	265	291
PL	d	1	224	224	195	211	266	281	131	131	167	179	118	132	161	161	176	176	271	305
PL	d	1	180	200	191	195	216	261	111	111	182	221	132	140	133	165	168	172	235	291
WD	d	1	182	204	191	191	261	306	127	127	191	191	140	140	117	117	184	184	285	285
WD	d	1	210	210	167	191	241	326	125	141	191	191	140	144	137	161	176	214	305	343
WD	d	1	176	234	211	211	231	246	119	119	197	197	142	142	129	177	184	190	275	371
WD	d	1	174	174	191	199	226	371	121	141	182	188	132	144	181	189	188	188	285	285
WD	d	1	230	230	175	175	216	316	115	125	182	182	122	136	121	185	184	184	277	305
WD	d	1	182	202	195	195	211	296	105	121	185	203	136	142	193	193	172	180	265	299
WD	d	1	168	202	187	191	301	301	117	127	194	212	140	140	161	161	180	192	291	291
WD	d	1	202	202	175	195	296	296	113	117	173	173	136	140	129	129	182	182	281	291
WD	d	1	234	234	195	195	316	341	111	119	188	203	138	138	149	149	174	200	275	275
WD	d	1	202	202	191	191	326	326	111	113	170	170	134	134	173	189	178	190	315	315
WD	d	1	176	176	195	195	221	276	125	125	185	203	140	142	125	177	174	174	275	275
WD	d	1	202	202	191	191	211	211	127	135	170	200	140	142	177	177	176	204	251	351
WD	d	1	202	202	187	187	216	326	127	135	185	191	140	142	141	185	180	184	285	285
WD	d	1	234	234	191	191	216	221	125	125	182	182	136	140	117	117	170	178	285	285
WD	d	1	202	202	195	195	266	306	113	121	197	203	140	142	145	145	184	184	285	299
WD	d	1	178	202	191	191	261	296	111	121	188	203	140	140	161	161	182	192	265	285
WD	d	1	202	230	175	191	226	306	115	115	182	203	138	138	117	193	182	182	275	291
WD	d	1	182	234	211	211	236	276	117	123	191	197	122	140	137	141	178	188	305	305
WD	d	1	202	202	203	203	236	306	117	125	185	212	140	144	153	185	170	170	285	299
WD	d	1	182	182	191	191	221	236	127	135	182	200	138	138	157	205	180	184	315	315
WD	d	1	186	212	179	179	251	251	115	125	158	158	122	140	145	157	180	180	315	315
WD	d	1	202	234	191	191	231	316	107	107	194	230	140	140	133	181	168	180	291	291
WD	d	1	204	204	191	191	216	256	113	123	182	182	140	142	121	161	174	188	265	265
WD	d	1	202	234	195	195	211	276	123	123	194	194	140	140	157	157	182	182	265	335
WD	d	1	202	234	191	211	216	271	111	125	188	188	140	140	169	201	178	212	281	281
WD	d	1	202	202	191	203	251	326	109	121	200	215	122	140	153	201	172	190	277	291
WD	d	1	186	202	195	215	226	226	111	111	188	188	138	142	129	193	184	184	281	281
WD	d	1	202	202	191	191	226	351	113	121	230	230	140	140	153	153	176	186	335	371
WD	d	1	202	202	179	211	241	326	113	113	173	173	142	142	141	161	180	206	265	371
WD	d	1	202	202	183	195	221	371	109	113	194	212	140	140	161	161	188	188	305	305
WD	d	1	202	202	195	195	231	281	125	131	194	194	140	140	161	205	182	182	271	281
WD	d	1	176	202	195	195	251	271	119	125	173	185	134	140	153	153	192	200	291	291
WD	d	1	202	202	191	191	296	316	111	121	179	179	140	140	121	125	168	206	277	291
WD	d	1	202	202	195	215	226	331	111	117	203	203	140	140	153	193	178	190	275	285
WD	d	1	200	234	211	211	296	296	123	123	179	179	140	140	157	157	176	176	281	291
WD	d	1	202	202	195	211	236	306	119	125	182	191	142	144	161	161	174	184	295	343
WD	d	1	202	234	199	199	216	216	115	121	188	188	140	140	145	177	182	182	271	271
WD	d	1	182	202	191	211	241	296	105	105	191	200	134	140	121	161	194	212	265	299
WD	d	1	182	202	191	195	226	296	117	131	191	197	142	144	181	181	174	194	285	371
WD	d	1	172	202	175	227	246	336	123	135	197	197	140	140	117	117	168	176	299	335
WD	d	1	176	202	199	199	231	336	125	125	170	197	122	140	141	185	174	190	275	305
WD	d	1	202	202	191	191	251	326	131	135	203	203	140	140	201	201	170	170	285	351
WD	d	1	202	202	207	207	316	341	113	121	197	212	140	142	145	145	188	188	269	351
WD	d	1	200	200	183	207	251	251	113	123	197	197	140	140	145	145	170	170	277	277
WD	d	1	202	202	215	215	236	236	97	123	194	194	140	140	161	205	172	172	285	351
WD	d	1	234	234	191	203	336	336	105	105	182	197	134	140	173	189	182	188	285	305
WD	d	1	172	202	179	179	301	336	117	117	194	203	140	140	133	133	176	186	285	371
WD	d	1	202	230	215	215	266	266	111	131	158	167	140	140	149	189	168	168	285	285
WD	d	1	186	186	175	175	221	271	119	119	179	191	142	142	125	149	170	176	275	285
WD	d	1	176	176	183	195	241	326	123	123	185	185	138	138	177	177	176	176	265	281
WD	d	1	202	202	203	211	266	326	109	127	158	188	140	142	137	157	174	174	271	291
WD	d	1	210	210	187	191	221	261	115	129	194	194	142	142	161	193	178	198	271	271
WD	d	1	200	230	199	199	251	311	115	129	155	194	138	138	157	177	172	188	257	299
WD	d	1	204	204	215	215	241	306	109	123	188	188	140	144	125	205	176	190	281	315
WD	d	1	200	200	187	187	216	261	113	129	173	200	136	136	165	193	170	194	271	271
HY	d	1	176	176	191	191	276	371	95	123	200	200	114	142	137	173	174	180	315	343
HY	d	1	174	230	195	195	316	351	93	109	185	185	112	144	129	129	184	184	271	343
HY	d	1	202	202	195	195	231	351	129	129	215	227	120	136	129	153	176	176	285	285
HY	d	1	188	210	195	195	221	221	109	129	182	182	132	140	153	153	174	184	261	291
HY	d	1	188	202	191	191	221	341	109	165	182	194	112	140	169	169	170	170	335	335
HY	d	1	230	230	191	191	211	251	115	117	197	197	132	140	125	149	180	180	275	291
HY	d	1	202	202	175	191	241	371	119	125	152	152	110	140	129	145	172	172	299	335
HY	d	1	174	200	195	195	276	276	111	141	185	185	108	136	145	161	180	180	291	291
HY	d	1	172	230	175	175	336	351	121	121	203	203	136	144	129	153	174	192	281	281
HY	d	1	174	202	175	195	241	336	83	97	188	203	112	142	129	153	184	184	275	275
HY	d	1	200	200	191	191	336	351	95	125	206	206	110	138	153	157	180	180	281	315
HY	d	1	234	234	187	187	251	251	119	121	170	170	110	138	117	169	182	200	255	281
HY	d	1	172	210	187	191	226	226	117	117	173	173	114	140	157	169	188	200	275	285
HY	d	1	202	202	191	195	316	316	89	109	188	194	140	144	153	193	176	188	277	285
HY	d	1	204	204	175	191	226	371	121	129	185	185	136	140	145	169	180	192	265	277
HY	d	1	204	234	195	211	256	351	113	113	185	185	136	140	113	129	178	190	335	335
HY	d	1	200	204	211	211	241	241	121	127	194	194	112	140	121	145	176	180	281	315
HY	d	1	202	230	195	211	256	276	107	121	185	185	138	140	129	165	172	192	285	285
HY	d	1	186	234	211	211	316	351	113	113	185	185	136	140	125	177	172	172	315	315
HY	d	1	202	202	175	175	256	336	111	135	158	158	114	144	133	133	178	178	281	281
HY	d	1	202	202	191	191	251	296	97	125	188	188	110	136	157	173	172	182	257	257
HY	d	1	202	202	191	199	236	236	119	123	182	200	136	140	129	157	186	186	299	299
HY	d	1	202	202	191	199	236	316	127	131	185	218	122	140	117	137	164	164	305	305
HY	d	1	202	202	191	191	251	256	97	127	176	176	110	136	157	157	180	180	261	261
HY	d	1	172	202	191	191	271	271	127	127	191	215	114	144	133	173	178	184	255	255
HY	d	1	200	200	191	191	371	371	105	111	179	179	136	142	141	181	172	174	271	271
HY	d	1	200	200	191	191	326	351	111	117	185	185	112	140	141	181	182	192	305	305
HY	d	1	174	200	191	191	271	341	117	123	155	155	112	140	181	181	174	174	257	257
HY	d	1	202	202	191	191	226	271	119	121	203	203	136	140	173	181	182	182	271	285
HY	d	1	202	234	191	191	276	336	97	131	200	200	112	140	121	173	178	212	271	271
HY	d	1	202	234	191	191	326	326	125	137	188	194	112	140	169	173	172	184	271	291
HY	d	1	172	176	191	191	316	316	119	131	185	185	112	140	169	173	168	168	271	291
HY	d	1	176	186	191	191	276	306	113	129	197	197	132	140	169	173	190	192	275	275
HY	d	1	200	212	191	191	256	256	121	121	185	197	140	144	173	181	194	200	271	271
HY	d	1	176	176	191	191	261	261	117	137	176	200	110	138	173	173	170	170	299	299
HY	d	1	176	202	187	195	256	261	125	125	161	161	138	144	133	169	204	204	315	315
HY	d	1	174	178	215	215	256	261	121	125	167	167	138	144	169	169	184	184	277	305
HY	d	1	176	202	187	187	326	326	113	123	194	194	138	144	169	173	180	182	281	305
HY	d	1	184	202	187	215	261	326	123	123	158	194	112	140	169	169	184	204	261	261
HY	d	1	182	186	195	195	371	371	121	151	212	212	138	140	117	133	180	180	281	281
HY	d	1	200	200	195	195	296	296	109	109	176	194	138	138	133	133	180	188	261	261
HY	d	1	174	174	211	211	351	351	121	123	188	242	112	140	133	173	174	174	265	315
HY	d	1	202	202	195	211	271	271	111	111	194	194	112	140	133	173	188	188	265	315
HY	d	1	202	202	187	211	271	271	125	125	182	182	140	140	117	165	176	176	265	335
HY	d	1	202	202	195	195	351	351	121	127	200	200	102	122	133	133	184	224	295	295
HY	d	1	210	210	175	175	306	351	83	97	194	194	112	140	169	169	194	206	305	305
HY	d	1	200	226	187	199	351	351	113	113	188	188	122	140	169	177	174	174	261	261
HY	d	1	172	172	187	187	231	351	115	121	152	152	112	140	137	169	178	178	285	285
HY	d	1	180	202	199	199	261	261	97	117	197	197	110	132	121	121	172	172	295	295
HY	d	1	180	204	199	199	241	316	105	105	185	185	134	134	133	165	170	176	257	277
HY	d	1	202	202	183	207	211	211	123	123	191	191	134	140	165	169	174	174	265	265
HY	d	1	200	200	187	187	351	351	113	121	176	176	112	140	129	157	192	194	257	257
HY	d	1	200	234	207	207	351	351	111	111	206	206	140	140	121	161	178	178	257	265
HY	d	1	176	200	207	207	256	256	123	123	152	152	110	132	177	177	192	194	257	265
RZ	d	1	202	202	179	179	211	211	125	125	188	188	140	140	121	121	188	188	267	281
RZ	d	1	200	230	195	199	241	306	121	121	179	206	144	144	121	137	176	186	281	281
RZ	d	1	176	204	195	211	301	301	113	135	191	191	138	138	121	121	168	174	285	335
RZ	d	1	202	202	199	199	231	266	107	117	182	182	140	140	133	157	182	182	291	291
RZ	d	1	174	202	215	215	221	246	117	119	197	197	140	140	113	137	160	180	281	315
RZ	d	1	200	200	191	191	201	201	119	125	215	215	136	136	121	137	174	174	325	325
RZ	d	1	202	202	191	191	266	266	117	123	191	221	140	140	137	181	160	184	325	325
RZ	d	1	184	184	191	191	226	276	117	137	185	212	140	140	125	125	190	200	299	299
RZ	d	1	202	230	191	191	201	201	107	107	200	200	142	142	121	133	180	196	277	281
RZ	d	1	234	234	191	191	196	196	113	117	167	167	140	144	125	129	180	180	281	281
RZ	d	1	202	202	175	175	241	251	115	115	167	188	136	144	137	177	170	188	277	277
RZ	d	1	176	180	191	191	351	351	111	119	221	221	140	140	125	125	186	186	261	335
RZ	d	1	178	234	175	203	231	256	125	125	188	209	138	144	125	125	178	182	299	299
RZ	d	1	202	202	191	203	236	251	117	117	173	182	122	122	141	141	170	196	277	277
RZ	d	1	204	204	191	191	216	301	107	127	194	194	122	144	169	169	160	210	265	271
RZ	d	1	210	210	215	215	211	211	115	115	194	200	140	140	125	141	186	186	271	271
RZ	d	1	176	176	191	207	276	351	127	127	182	197	136	136	125	149	184	184	271	285
RZ	d	1	202	202	207	207	271	371	105	135	257	257	140	140	117	193	178	178	285	285
RZ	d	1	200	212	175	191	371	371	115	129	194	203	140	144	185	185	178	184	267	285
RZ	d	1	200	200	191	191	306	306	133	133	188	188	138	138	185	205	170	192	261	315
RZ	d	1	178	202	175	191	216	256	107	111	161	161	140	140	117	205	170	184	271	343
RZ	d	1	176	202	175	175	211	316	125	125	194	194	138	138	125	173	168	200	261	343
RZ	d	1	230	230	191	211	291	291	113	113	188	197	140	140	137	137	174	192	261	277
RZ	d	1	202	202	191	211	211	291	121	121	179	194	142	142	125	133	178	184	315	343
RZ	d	1	186	186	191	211	326	326	115	115	212	212	140	140	173	173	190	190	281	281
RZ	d	1	188	202	191	191	291	291	113	113	215	215	138	146	121	173	178	226	305	305
RZ	d	1	178	210	211	211	306	306	119	131	197	197	136	140	125	205	164	184	285	285
RZ	d	1	202	230	191	211	306	306	125	125	194	194	122	122	125	173	174	174	291	335
RZ	d	1	200	200	211	211	336	336	117	117	200	200	136	138	153	153	188	188	299	343
RZ	d	1	234	234	187	187	231	296	107	115	203	203	122	122	173	173	178	190	285	285
RZ	d	1	186	202	183	191	216	291	123	123	164	164	140	146	125	125	192	212	245	371
RZ	d	1	176	176	191	199	211	336	125	125	170	170	144	144	141	177	168	168	291	305
RZ	d	1	202	202	191	191	211	301	117	125	179	179	140	140	137	169	184	194	261	281
RZ	d	1	202	230	211	211	216	301	117	131	188	188	136	140	137	169	180	184	285	305
RZ	d	1	200	234	191	199	211	336	119	125	170	197	142	142	133	173	176	176	267	291
RZ	d	1	186	202	187	215	271	336	119	125	170	197	140	140	141	165	182	186	271	305
RZ	d	1	180	202	191	215	206	306	125	125	197	197	140	140	137	137	188	194	295	295
RZ	d	1	178	178	191	191	271	271	121	135	194	194	140	140	121	133	180	180	261	295
RZ	d	1	178	202	191	191	231	266	123	123	209	209	136	140	177	177	188	194	285	295
RZ	d	1	176	200	203	215	231	246	113	113	188	227	140	144	117	185	178	186	371	371
RZ	d	1	202	202	191	191	291	371	121	129	209	209	122	140	137	137	176	182	291	291
RZ	d	1	182	202	175	175	236	266	111	127	188	188	140	140	125	141	182	190	315	335
RZ	d	1	202	202	187	195	301	336	125	125	203	203	140	140	141	141	178	178	267	299
RZ	d	1	176	202	179	191	226	371	121	143	176	209	140	140	125	125	176	196	285	285
RZ	d	1	234	234	191	191	216	251	125	125	170	194	140	140	149	149	170	188	281	315
RZ	d	1	202	202	199	199	231	306	129	129	191	191	140	140	125	125	174	194	295	315
RZ	d	1	174	174	199	199	236	266	115	125	182	182	136	142	141	169	180	180	261	271
RZ	d	1	204	204	191	191	256	291	123	123	152	152	142	142	125	125	192	192	267	267
RZ	d	1	176	230	175	175	271	291	121	121	164	200	136	144	181	181	178	178	281	281
RZ	d	1	166	166	175	199	211	241	113	119	191	191	140	140	125	133	182	182	271	271
RZ	d	1	200	230	191	191	246	246	115	115	191	191	140	140	125	125	182	190	277	277
RZ	d	1	202	202	183	191	306	306	119	131	182	191	142	142	137	181	190	190	325	325
RZ	d	1	186	186	183	183	256	306	117	165	170	185	136	140	117	185	170	182	267	325
RZ	d	1	178	178	191	191	206	306	135	135	188	188	136	136	185	185	174	178	267	277
RZ	d	1	174	202	191	191	296	351	119	131	206	206	136	142	141	141	168	186	271	281
RZ	d	1	202	202	187	191	236	236	123	131	188	197	140	140	165	173	170	184	251	251
RZ	d	1	230	230	195	211	226	226	125	125	206	206	144	144	133	133	176	210	281	281
RZ	d	1	202	202	191	191	231	231	123	123	170	191	140	140	129	129	178	210	245	285
RZ	d	1	174	174	191	191	231	231	121	129	197	197	140	140	121	141	164	180	271	285
RZ	d	1	202	202	191	191	271	306	115	127	182	194	140	140	125	177	174	188	251	251
LY	d	1	178	202	187	187	231	261	125	125	185	227	136	140	157	173	178	186	299	335
LY	d	1	182	182	175	195	316	316	123	131	185	203	140	144	125	173	180	190	305	305
LY	d	1	178	194	211	211	251	326	127	127	173	206	140	140	137	173	180	180	277	305
LY	d	1	200	230	195	215	241	316	111	131	188	221	124	142	141	141	174	182	281	281
LY	d	1	178	200	203	215	256	256	127	135	188	188	124	138	157	173	170	176	281	343
LY	d	1	200	200	195	195	206	216	125	125	170	194	122	138	161	173	170	170	251	281
LY	d	1	200	200	175	187	241	281	121	121	200	227	126	144	141	173	170	170	277	305
LY	d	1	234	234	195	215	266	266	115	119	176	200	140	142	173	173	174	194	285	285
LY	d	1	200	200	175	187	216	291	113	131	188	200	140	144	137	137	172	194	271	305
LY	d	1	178	200	191	191	306	306	121	121	182	182	140	148	137	173	184	192	261	315
LY	d	1	200	200	187	195	216	256	111	129	182	203	140	144	117	173	174	204	281	305
LY	d	1	176	200	187	187	256	256	129	129	167	206	126	142	133	173	190	200	267	277
LY	d	1	200	200	191	191	206	216	125	125	179	206	138	140	173	173	176	184	271	315
LY	d	1	180	180	187	199	216	281	113	127	182	197	136	140	137	173	176	176	281	281
LY	d	1	200	230	175	191	231	231	127	155	179	179	140	144	173	173	188	188	267	275
LY	d	1	180	200	175	191	206	206	127	133	170	197	124	140	169	169	182	190	285	305
LY	d	1	200	234	191	191	251	281	117	133	197	206	140	144	153	173	204	210	291	291
LY	d	1	200	230	187	207	231	261	113	113	182	182	140	144	117	173	176	192	277	325
LY	d	1	202	234	187	215	216	216	105	131	167	209	124	140	157	157	184	184	325	325
LY	d	1	178	210	175	175	206	306	107	125	173	194	112	122	173	173	170	176	281	281
LY	d	1	234	234	195	219	336	336	117	117	182	182	122	140	173	173	176	200	271	299
LY	d	1	200	200	191	199	261	306	115	119	176	182	140	144	153	153	184	196	271	277
LY	d	1	202	202	191	199	291	291	103	125	182	188	140	144	161	173	182	212	277	277
LY	d	1	202	202	175	203	241	256	107	107	206	206	124	140	173	173	184	184	245	285
LY	d	1	186	200	191	191	216	281	121	131	194	194	140	140	173	173	190	190	325	325
LY	d	1	234	234	187	195	241	261	119	129	158	185	138	140	153	153	168	176	281	325
LY	d	1	202	202	187	203	216	256	135	135	179	179	122	140	153	173	176	188	277	299
LY	d	1	178	202	175	187	216	301	125	125	197	197	126	140	157	177	178	178	245	315
LY	d	1	176	230	195	211	266	266	125	125	203	203	124	140	173	177	170	176	285	325
LY	d	1	176	234	191	191	271	306	107	107	194	194	140	144	153	153	192	192	299	299
LY	d	1	186	202	191	191	231	271	143	143	152	194	140	144	165	185	180	184	291	291
LY	d	1	202	202	175	191	216	336	119	119	203	203	140	144	117	161	180	180	277	277
LY	d	1	200	200	179	187	326	326	119	127	161	197	124	140	145	145	170	186	271	305
LY	d	1	174	230	187	187	281	281	119	127	182	182	140	144	129	169	188	188	271	291
LY	d	1	234	234	195	203	256	281	117	133	185	194	122	136	161	161	188	204	271	291
LY	d	1	200	200	191	191	211	306	115	115	191	236	122	138	153	161	174	200	277	315
LY	d	1	172	202	191	191	206	256	113	131	266	266	140	144	161	173	200	200	291	315
LY	d	1	176	176	191	191	221	231	129	129	191	203	140	140	137	161	174	184	277	295
LY	d	1	200	200	183	215	241	326	131	155	185	185	140	144	157	173	176	176	281	299
LY	d	1	174	204	191	195	206	216	121	129	188	188	126	138	153	153	170	180	251	295
LY	d	1	200	200	187	187	226	226	115	115	194	203	140	144	161	161	172	186	315	315
LY	d	1	184	200	191	207	216	326	113	125	170	203	140	140	153	173	174	174	261	261
LY	d	1	178	200	195	195	301	301	121	125	191	191	122	138	173	173	168	176	261	291
LY	d	1	200	200	191	207	306	306	125	129	203	203	138	138	153	173	164	180	281	325
LY	d	1	172	200	191	203	226	281	119	133	167	227	134	140	121	173	180	180	315	315
LY	d	1	234	234	195	203	216	336	117	123	185	185	140	144	173	173	178	178	271	271
LY	d	1	170	230	175	175	201	221	113	113	170	170	142	142	117	117	170	178	285	285
LY	d	1	170	200	175	191	241	241	115	115	152	152	122	140	113	173	164	176	305	305
LY	d	1	200	200	195	195	216	326	121	121	149	212	122	140	125	125	178	178	275	295
LY	d	1	170	178	195	195	281	371	131	143	170	170	120	140	121	177	180	180	257	291
LY	d	1	200	200	175	191	221	241	123	137	182	215	124	142	157	157	172	182	295	325
LY	d	1	200	232	191	191	271	306	113	117	188	200	140	144	129	161	160	180	291	325
LY	d	1	200	230	191	203	256	256	117	123	179	179	140	140	121	157	170	170	261	261
LY	d	1	178	200	195	195	216	241	113	127	185	206	122	140	153	153	176	176	231	251
LY	d	1	182	200	175	195	206	216	115	115	143	143	124	144	117	173	178	188	255	277
LY	d	1	170	194	187	195	196	291	125	125	203	203	140	144	121	121	164	172	261	261
LY	d	1	200	226	175	191	211	211	119	123	188	188	140	140	129	173	170	170	261	305
LY	d	1	182	200	175	187	216	326	111	121	167	167	122	140	137	161	170	170	281	281
LY	d	1	200	200	175	175	316	351	119	119	191	197	140	144	121	145	188	204	251	291
LY	d	1	202	202	175	195	196	326	155	155	194	194	140	144	117	173	184	188	245	251
PT	d	1	180	242	175	199	256	296	109	117	170	185	140	144	117	125	186	188	261	261
PT	d	1	180	182	199	199	241	266	111	125	134	173	122	140	117	125	186	190	289	289
PT	d	1	180	182	191	203	286	351	113	113	170	173	122	144	125	141	186	192	305	305
PT	d	1	182	182	195	195	276	326	105	105	176	176	136	140	125	125	184	188	271	291
PT	d	1	180	180	195	195	266	286	105	123	176	176	138	140	125	125	184	184	279	289
PT	d	1	180	180	191	195	296	296	125	125	161	161	136	140	125	125	188	188	225	345
PT	d	1	180	180	195	195	241	296	111	139	143	170	138	140	125	141	184	186	0	0
PT	d	1	180	184	183	199	286	286	133	133	170	173	140	144	141	141	180	186	281	289
PT	d	1	180	180	199	199	241	286	113	113	170	170	140	140	141	141	184	188	285	291
PT	d	1	182	242	179	195	211	326	113	145	167	170	132	140	125	141	186	190	291	371
PT	d	1	180	180	195	207	0	0	105	131	167	170	134	138	117	141	188	188	271	271
PT	d	1	180	180	195	199	271	336	115	115	167	170	122	140	117	125	186	186	285	285
PT	d	1	180	202	195	199	281	281	113	123	140	176	122	144	125	141	190	192	255	295
PT	d	1	184	184	199	199	281	281	125	125	170	170	122	140	117	177	190	194	271	291
PT	d	1	182	184	195	199	241	281	97	125	140	167	136	140	117	141	190	190	245	245
PT	d	1	180	180	195	215	241	281	97	121	161	170	136	144	129	141	188	188	271	291
PT	d	1	180	180	199	199	281	281	125	125	176	176	140	140	125	141	186	188	281	281
PT	d	1	180	180	195	199	271	371	113	113	143	143	122	140	141	141	182	186	279	291
PT	d	1	180	182	195	195	241	281	125	133	164	170	140	140	125	125	186	188	285	285
PT	d	1	182	182	191	199	281	311	103	125	134	134	134	140	125	141	184	190	271	289
PT	d	1	180	180	199	199	241	311	109	109	143	143	136	140	125	125	184	186	285	289
PT	d	1	202	204	199	207	331	331	115	141	134	167	134	138	125	125	188	192	0	0
PT	d	1	180	180	199	203	211	286	107	107	176	182	140	144	117	117	184	186	261	261
PT	d	1	180	180	195	195	216	271	111	111	170	170	140	140	117	141	182	190	291	291
PT	d	1	180	180	199	199	246	321	97	125	164	170	140	140	125	125	184	188	271	291
PT	d	1	180	180	187	195	236	326	105	111	179	179	136	144	117	125	182	188	335	351
PT	d	1	182	182	195	199	241	311	123	141	161	170	140	144	125	125	186	186	291	305
PT	d	1	180	180	195	195	286	321	125	133	161	161	140	140	117	141	184	184	261	261
PT	d	1	180	180	195	199	241	326	123	123	173	176	140	140	113	121	184	186	261	289
PT	d	1	178	182	199	199	241	256	125	133	143	173	140	160	117	125	186	192	271	271
PT	d	1	172	172	195	199	256	271	111	111	152	158	122	140	129	129	186	188	289	289
PT	d	1	182	182	175	195	251	286	103	103	173	173	0	0	125	129	186	192	261	295
PT	d	1	180	180	195	195	271	271	115	141	143	185	140	144	113	113	190	194	291	291
PT	d	1	180	184	191	199	241	271	105	137	143	173	122	140	117	117	188	188	289	289
PT	d	1	180	180	195	199	266	286	113	149	176	176	132	142	125	141	186	190	291	291
PT	d	1	180	180	199	199	216	286	105	121	143	143	142	142	141	141	188	190	291	291
PT	d	1	174	178	199	199	241	286	111	125	176	185	0	0	125	141	188	188	0	0
PT	d	1	178	182	199	199	281	281	111	125	152	179	140	144	121	125	170	190	291	291
PT	d	1	180	180	199	199	351	351	103	103	173	173	140	140	117	125	188	188	279	279
PT	d	1	180	180	195	195	286	306	113	125	179	179	140	140	117	125	186	192	291	291
PT	d	1	180	182	195	199	211	296	125	125	185	185	122	140	225	225	188	188	261	291
PT	d	1	188	188	195	199	241	286	113	125	170	170	140	140	125	141	190	190	251	279
PT	d	1	174	178	195	199	241	241	109	125	173	173	132	158	117	133	188	190	289	299
PT	d	1	174	202	195	199	271	271	125	135	176	203	140	140	125	125	182	190	275	275
PT	d	1	180	182	195	195	221	281	109	109	191	197	140	144	125	125	188	188	225	285
PT	d	1	180	242	195	199	281	321	111	125	182	182	132	140	117	125	186	186	305	335
PT	d	1	180	180	195	195	236	291	131	131	149	176	142	142	141	141	184	192	289	289
PT	d	1	180	180	183	195	281	281	115	115	173	173	134	140	125	141	190	190	325	325
PT	d	1	174	174	195	199	221	246	125	141	143	170	134	134	117	129	182	188	289	289
PT	d	1	178	242	199	199	231	281	125	125	137	167	142	142	125	141	182	182	291	291
PT	d	1	178	178	195	211	326	326	125	125	176	176	140	144	121	121	188	190	271	285
PT	d	1	182	182	191	195	256	281	121	141	185	185	144	144	117	133	188	190	255	255
PT	d	1	184	184	195	199	0	0	109	109	155	155	122	140	117	125	186	192	0	0
PT	d	1	178	250	195	199	241	241	129	129	176	197	132	160	121	133	186	188	255	255
PT	d	1	178	178	195	195	0	0	129	141	143	179	140	140	117	117	184	188	245	245
PT	d	1	180	202	195	199	241	281	111	117	173	197	142	158	117	125	182	188	281	281
PT	d	1	182	230	179	195	236	261	129	129	134	176	142	144	125	129	182	184	251	271
PT	d	1	174	178	199	207	256	266	109	125	152	179	122	122	125	125	186	192	271	271
PT	d	1	178	178	195	195	261	261	125	125	167	182	140	140	125	141	188	190	279	279
PT	d	1	180	180	191	199	241	286	111	141	167	167	140	140	125	125	182	190	271	271
