# Supplementary material for: Population subdivision of the surf clam Mactra chinensis in the East China Sea: Changjiang River outflow is not the sole driver
Source: PeerJ. 2015 Sep 29;3:e1240. doi: 10.7717/peerj.1240 (PMC4592156; doi:10.7717/peerj.1240)
Supplement: Supplemental Information 2 [file peerj-03-1240-s002.txt]

#NEXUS
begin data;
dimensions ntax=57 nchar=627;
format datatype=dna interleave=no gap=-;
matrix
Hap_1   CATAAAGATATTGGCACTCTTTATTTCGTCTTTTCTTATTGGGCTGGGTTGGTAGGAACAGCTTTTAGCTCTATTATTCGTTTAGAGTTAGCTGTTCCTGGTGAGAGTCTCTTAGATGGGCAGCTTTATAATTTAGTTGTGACGGCGCATGCTTTAGTTATAATTTTTTTTTTAGTGATGCCAATAATGATGGGGGGTTTTGGGAATTGGTTAGTTCCTTTAATGTTAAAAGTTCCAGATATGAGGTTTCCTCGTATGAACAACATTAGGTTCTGACTTCTTCCTGTTTCCATTTTACTTCTATTTGCTTCGGCCTATGTTGAAAGAGGGGCAGGAACTGGTTGAACTATTTATCCTCCTCTGTCTAGGCATATAGGACATCCTGGACCGGCTATGGATTATGTTATTTTTTCTCTCCACGTAGGTGGTCTTTCTTCGATCCTAGCATCTATTAATTTCTTTACAACTTTCCTAAGGATACGACTAAAGGTGATGTCTTTATATCGGGTTCCTTTGTTTGTTTGATGTATTGCTGTAACTAGGTTCTTGTTAGTAGTTGCTATACCTGTTTTGGCTGGCGCTCTTACTATGTTATTAACAGATCGGAATTTCAACACTTCTTTTTTT
Hap_2   CATAAAGATATTGGCACTCTTTATTTCGTCTTTTCTTATTGGGCTGGGTTAGTAGGAACAGCTTTTAGCTCTATTATTCGTTTAGAGTTAGCTGTTCCTGGTGAGAGTCTCTTAGATGGGCAGCTTTATAATTTAGTTGTGACGGCGCATGCTTTAGTTATAATTTTTTTTTTAGTGATGCCAATAATGATGGGGGGTTTTGGGAATTGGTTAGTTCCTTTAATGTTAAAAGTTCCAGATATGAGGTTTCCTCGTATGAACAACATTAGGTTCTGACTTCTTCCTGTTTCCATTTTACTTCTATTTGCTTCGGCCTATGTTGAAAGAGGGGCAGGAACTGGTTGAACTATTTATCCTCCTCTGTCTAGGCATATAGGACATCCTGGACCGGCTATGGATTATGTTATTTTTTCTCTCCACGTAGGTGGTCTTTCTTCGATCCTAGCATCTATTAATTTCTTTACAACTTTCCTAAGGATACGACTAAAGGTGATGTCTTTATATCGGGTTCCTTTGTTTGTTTGATGTATTGCTGTAACTAGGTTCTTGTTAGTAGTTGCTATACCTGTTTTGGCTGGCGCTCTTACTATGTTATTAACAGATCGGAATTTCAACACTTCTTTTTTT
Hap_3   CATAAAGATATTGGCACTCTTTATTTCGTCTTTTCTTATTGGGCTGGGTTGGTAGGAACAGCTTTTAGCTCTATTATTCGTTTAGAGTTAGCTGTTCCTGGTGAGAGTCTTTTAGATGGGCAGCTTTATAATTTAGTTGTAACGGCGCATGCTTTAGTTATAATTTTTTTTTTAGTGATGCCAATAATGATGGGGGGTTTTGGGAATTGGTTAGTTCCTTTAATGTTAAAAGTTCCAGATATGAGGTTTCCTCGTATGAACAACATTAGGTTCTGACTTCTTCCTGTTTCTATTTTACTTCTATTTGCTTCGGCCTATGTTGAAAGAGGGGCAGGAACTGGTTGAACTATTTATCCTCCTCTGTCTAGGCATATAGGACATCCTGGACCGGCTATGGATTATGTTATTTTTTCTCTCCACGTAGGTGGTCTTTCTTCGATCCTAGCATCTATTAATTTCTTTACAACTTTCCTAAGGATACGACTAAAGGTGATGTCTTTATATCGGGTTCCTTTGTTTGTTTGATTTATTGCTGTAACTAGGTTCTTGTTAGTAGTTGCTATACCTGTTTTGGCTGGCGCTCTTACTATGTTATTAACAGATCGGAATTTCAACACTTCTTTTTTT
Hap_4   CATAAAGATATTGGCACTCTTTATTTCGTCTTTTCTTATTGGGCTGGGTTGGTAGGAACAGCTTTTAGCTCTATTATTCGTTTAGAGTTAGCTGTTCCTGGTGAGAGTCTCTTAGATGGGCAGCTTTATAATTTAGTTGTGACGGCGCATGCTTTAGTTATAATTTTTTTTTTAGTGATGCCGATAATGATGGGGGGTTTTGGGAATTGGTTAGTTCCTTTAATGTTAAAAGTTCCAGATATGAGGTTTCCTCGTATGAACAACATTAGGTTCTGACTTCTTCCTGTTTCCATTTTACTTCTATTTGCTTCGGCCTATGTTGAAAGAGGGGCAGGAACTGGTTGAACTATTTATCCTCCTCTGTCTAGGCATATAGGACATCCTGGACCGGCTATGGATTATGTTATTTTTTCTCTCCACGTAGGTGGTCTTTCTTCGATCCTAGCATCTATTAATTTTTTTACAACTTTCCTAAGGATACGACTAAAGGTGATGTCTTTATATCGGGTTCCTTTGTTTGTTTGATGCATTGCTGTAACTAGGTTCTTGTTAGTAGTTGCTATACCTGTTTTGGCTGGTGCTCTTACTATGTTATTAACAGATCGGAATTTCAACACTTCTTTTTTT
Hap_5   CATAAAGATATTGGCACTCTTTATTTCGTCTTTTCTTATTGGGCTGGGTTGGTAGGAACAGCTTTTAGCTCTATTATTCGTTTAGAGTTAGCTGTTCCTGGTGAGAGTCTCTTAGATGGGCAGCTTTATAATTTAGTTGTGACGGCGCATGCTTTAGTTATAATTTTTTTTTTAGTGATGCCAATAATGATGGGGGGTTTTGGGAATTGGTTAGTTCCTTTAATGTTAAAAGTTCCAGATATGAGGTTTCCTCGTATGAACAACATTAGGTTCTGACTTCTTCCTGTTTCCATTTTACTTCTATTTGCTTCGGCCTATGTTGAAAGAGGGGCAGGAACTGGTTGAACTATTTATCCTCCTCTGTCTAGGCATATAGGACATCCTGGACCGGCTATGGATTATGTTATTTTTTCTCTCCACGTAGGTGGTCTTTCTTCGATCCTAGCATCTATTAATTTCTTTACAACTTTCCTAAGGATACGACTAAAGGTGATGTCTTTATATCGGGTTCCTTTGTTTGTTTGATGTATTGCTGTAACTAGGTTCTTGTTAGTAGTTGCTATACCTGTTTTGGCTGGCGCTCTTACTATGTTATTAACAGATCTGAATTTCAACACTTCTTTTTTT
Hap_6   CATAAAGATATTGGCACTCTTTATTTCGTCTTTTCTTATTGGGCTGGGTTGGTAGGAACAGCTTTTAGCTCTATTATTCGTTTAGAGTTAGCTGTTCCTGGTGAGAGTCTTTTAGATGGGCAGCTTTATAATTTAGTTGTGACGGCGCATGCTTTAGTTATAATTTTTTTTTTAGTGATGCCAATAATGATGGGGGGTTTTGGGAATTGGTTAGTTCCTTTAATGTTAAAAGTTCCAGATATGAGGTTTCCTCGTATGAACAACATTAGGTTCTGACTTCTTCCTGTTTCTATTTTACTTCTATTTGCTTCGGCCTATGTTGAAAGAGGGGCAGGAACTGGTTGAACTATTTATCCTCCTCTGTCTAGGCATATAGGACATCCTGGACCGGCTATGGATTATGTTATTTTTTCTCTCCACGTAGGTGGTCTTTCTTCGATCCTAGCATCTATTAATTTCTTTACAACTTTCCTAAGGATACGACTAAAGGTGATGTCTTTATATCGGGTTCCTTTGTTTGTTTGATGTATTGCTGTAACTAGGTTCTTGTTAGTAGTTTCTATACCTGTTTTGGCTGGCGCTCTTACTATGTTATTAACAGATCGGAATTTCAACACTTCTTTTTTT
Hap_7   CATAAAGATATTGGCACTCTTTATTTCGTCTTTTCTTATTGGGCTGGGTTGGTAGGAACAGCTTTTAGCTCTATTATTCGTTTAGAGTTAGCTGTTCCTGGTGAGAGTCTCTTAGATGGGCAGCTTTATAATTTAGTTGTGACGGCGCATGCTTTAGTTATAATTTTTTTTTTAGTGATGCCAATAATGATGGGGGGTTTTGGGAATTGGTTAGTTCCTTTAATGTTAAAAGTTCCAGATATGAGGTTTCCTCGTATGAACAACATTAGGTTCTGACTTCTTCCTGTTTCCATTTTACTTCTATTTGCTTCGGCCTATGTTGAAAGAGGGGCAGGAACTGGTTGAACTATTTATCCTCCTCTGTCTAGGCATATAGGACATCCTGGACCGGCTATGGATTATGTTATTTTTTCTCTCCACGTAGGTGGTCTTTCTTCGATCCTAGCATCTATTAATTTCTTTACAACTTTCCTAAGGATACGACTAAAGGTGATGTCTTTATATCGGGTTCCTTTGTTTGTTTGACGTATTGCTGTAACTAGGTTCTTGTTAGTAGTTGCTATACCTGTTTTGGCTGGCGCTCTTACTATGTTATTAACAGATCGGAATTTCAACACTTCTTTTTTT
Hap_8   CATAAAGATATTGGCACTCTTTATTTCGTCTTTTCTTATTGGGCTGGGTTGGTAGGAACAGCTTTTAGCTCTATTATTCGTTTAGAGTTAGCTGTTCCTGGTGAGAGTCTCTTAGATGGGCAGCTTTATAATTTAGTTGTGACGGCGCATGCTTTAGTTATAATTTTTTTTTTAGTGATGCCAATAATGATGGGGGGTTTTGGGAATTGGTTAGTTCCTTTAATGTTAAAAGTTCCAGATATGAGGTTTCCTCGTATGAACAACATTAGGTTCTGACTTCTTCCTGTTTCCATTTTGCTTCTATTTGCTTCGGCCTATGTTGAAAGAGGGGCAGGAACTGGTTGAACTATTTATCCTCCTCTGTCTAGGCATATAGGACATCCTGGACCGGCTATGGATTATGTTATTTTTTCTCTCCACGTAGGTGGTCTTTCTTCGATCCTAGCATCTATTAATTTCTTTACAACTTTCCTAAGGATACGACTAAAGGTGATGTCTTTATATCGGGTTCCTTTGTTTGTTTGATGTATTGCTGTAACTAGGTTCTTGTTAGTAGTTGCTATACCTGTTTTGGCTGGCGCTCTTACTATGTTATTAACAGATCGGAATTTCAACACTTCTTTTTTT
Hap_9   CATAAAGATATTGGCACTCTTTATTTCGTCTTTTCTTATTGGGCTGGGTTGGTAGGAACAGCTTTTAGCTCTATTATTCGTTTAGAGTTAGCTGTTCCTGGTGAGAGTCTCTTAGATGGGCAGCTTTATAATTTAGTTGTGACGGCGCATGCTTTAGTTATAATTTTTTTTTTAGTGATGCCGATAATGATGGGGGGTTTTGGGAATTGGTTAGTTCCTTTAATGTTAAAAGTTCCAGATATGAGGTTTCCTCGTATGAACAACATTAGGTTCTGACTTCTTCCTGTTTCCATTTTACTTCTATTTGCTTCGGCCTATGTTGAAAGAGGGGCAGGAACTGGTTGAACTATTTATCCTCCTCTGTCTAGGCATATAGGACATCCTGGACCGGCTATGGATTATGTTATTTTTTCTCTCCACGTAGGTGGTCTTTCTTCGATCCTAGCATCTATTAATTTTTTTACAACTTTCCTAAGGATACGACTAAAGGTGATGTCTTTATATCGGGTTCCTTTGTTTGTTTGATGCATTGCTGTAACTAGGTTCTTGTTAGTAGTTGCTATACCTGTTTTGGCTGGCGCTCTTACTATGTTATTAACAGATCGGAATTTCAACACTTCTTTTTTT
Hap_10  CATAAAGATATTGGCACTCTTTATTTCGTCTTTTCTTATTGGGCTGGGTTGGTAGGAACAGCTTTTAGCTCTATTATTCGTTTAGAGTTAGCTGTTCCTGGTGAGAGTCTCTTAGATGGGCAGCTTTATAATTTAGTTGTGACGGCGCATGCTTTAGTTATAATTTTTTTTTTAGTGATGCCAATAATGATGGGGGGTTTTGGGAATTGGTTAGTTCCTTTAATGTTAAAAGTTCCAGATATGAGGTTTCCTCGTATGAACAATATTAGGTTCTGACTTCTTCCTGTTTCCATTTTACTTCTATTTGCTTCGGCCTATGTTGAAAGAGGGGCAGGAACTGGTTGAACTATTTATCCTCCTCTGTCTAGGCATATAGGACATCCTGGACCGGCTATGGATTATGTTATTTTTTCTCTCCACGTAGGTGGTCTTTCTTCGATCCTAGCATCTATTAATTTCTTTACAACTTTCCTAAGGATACGACTAAAGGTGATGTCTTTATATCGGGTTCCTTTGTTTGTTTGATGTATTGCTGTAACTAGGTTCTTGTTAGTAGTTGCTATACCTGTTTTGGCTGGCGCTCTTACTATGTTATTAACAGATCGGAATTTCAATACTTCTTTTTTT
Hap_11  CATAAAGATATTGGCCCTCTTTATTTCGTCTTTTCTTATTGGGCTGGGTTGGTAGGAACAGCTTTTAGCTCTATTATTCGTTTAGAGTTAGCTGTTCCTGGTGAGAGTCTCTTAGATGGGCAGCTTTATAATTTAGTTGTGACGGCGCATGCTTTAGTTATAATTTTTTTTTTAGTGATGCCAATAATGATGGGGGGTTTTGGGAATTGGTTAGTTCCTTTAATGTTAAAAGTTCCAGATATGAGGTTTCCTCGTATGAACAACATTAGGTTCTGACTTCTTCCTGTTTCCATTTTACTTCTATTTGCTTCGGCCTATGTTGAAAGAGGGGCAGGAACTGGTTGAACTATTTATCCTCCTCTGTCTAGGCATATAGGACATCCTGGACCGGCTATGGATTATGTTATTTTTTCTCTCCACGTAGGTGGTCTTTCTTCGATCCTAGCATCTATTAATTTCTTTACAACTTTCCTAAGGATACGACTAAAGGTGATGTCTTTATATCGGGTTCCTTTGTTTGTTTGATGTATTGCTGTAACTAGGTTCTTGTTAGTAGTTGCTATACCTGTTTTGGCTGGCGCTCTTACTATGTTATTAACAGATCGGAATTTCAACACTTCTTTTTTT
Hap_12  CATAAAGATATTGGCACTCTTTATTTCGTCTTTTCTTATTGGGCTGGGTTGGTAGGAACAGCTTTTAGCTCTATTATTCGTTTAGAGTTAGCTGTTCCTGGTGAGAGTCTTTTAGATGGGCAGCTTTATAATTTAGTTGTAACGGCGCATGCTTTAGTTATAATTTTTTTTTTAGTGATGCCAATAATGATGGGGGGTTTTGGGAATTGGTTAGTTCCTTTAATGTTAAAAGTTCCAGATATGAGGTTTCCTCGTATGAACAACATTAGGTTCTGACTTCTTCCTGTTTCTATTTTACTTCTATTTGCTTCGGCCTATGTTGAAAGAGGGGCAGGAACTGGTTGAACTATTTATCCTCCTCTGTCTAGGCATATAGGACATCCTGGACCGGCTATGGATTATGTTATTTTTTCTCTCCACGTAGGTGGTCTTTCTTCGATCCTAGCATCTATTAATTTCTTTACAACTTTCCTAAGGATACGACTAAAGGTGATGTCTTTATATCGGGTTCCTTTGTTTGTTTGATGTATTGCTGTAACTAGGTTCTTGTTAGTAGTTGCTATACCTGTTTTGGCTGGCGCTCTTACTATGTTATTAACAGATCGGAATTTCAACACTTCTTTTTTT
Hap_13  CATAAAGATATTGGCACTCTTTATTTCGTCTTTTCTTATTGGGCTGGGTTAGTAGGAACAGCTTTTAGCTCTATTATTCGTTTAGAGTTAGCTGTTCCTGGTGAGAGTCTCTTAGATGGGCAGCTTTATAATTTAGTTGTGACGGCCCATGCTTTAGTTATAATTTTTTTTTTAGTGATGCCAATAATGATGGGGGGTTTTGGGAATTGGTTAGTTCCTTTAATGTTAAAAGTTCCAGATATGAGGTTTCCTCGTATGAACAACATTAGGTTCTGACTTCTTCCTGTTTCCATTTTACTTCTATTTGCTTCGGCCTATGTTGAAAGAGGGGCAGGAACTGGTTGAACTATTTATCCTCCTCTGTCTAGGCATATAGGACATCCTGGACCGGCTATGGATTATGTTATTTTTTCTCTCCACGTAGGTGGTCTTTCTTCGATCCTAGCATCTATTAATTTCTTTACAACTTTCCTAAGGATACGACTAAAGGTGATGTCTTTATATCGGGTTCCTTTGTTTGTTTGATGTATTGCTGTAACTAGGTTCTTGTTAGTAGTTGCTATACCTGTTTTGGCTGGCGCTCTTACTATGTTATTAACAGATCGGAATTTCAACACTTCTTTTTTT
Hap_14  CATAAAGATATTGGCACTCTTTATTTCGTCTTTTCTTATTGGGCTGGGTTGGTAGGAACAGCTTTTAGCTCTATTATTCGTTTAGAGTTAGCTGTTCCTGGTGAGAGTCTCTTAGATGGGCAGCTTTATAATTTAGTTGTGACGGCGCATGCTTTAGTTATAATTTTTTTTTTAGTGATGCCAATAATGATGGGGGGTTTTGGGAATTGGTTAGTTCCTTTAATGTTAAAAGTTCCAGATATGAGGTTTCCTCGTATGAACAACATTAGGTTCTGACTTCTTCCTGTTTCCATTTTACTTCTATTTGCTTCGGCCTATGTTGAAAGAGGAGCAGGAACTGGTTGAACTATTTATCCTCCTCTGTCTAGGCATATAGGACATCCTGGACCGGCTATGGATTATGTTATTTTTTCTCTCCACGTAGGTGGTCTTTCTTCGATCCTAGCATCTATTAATTTCTTTACAACTTTCCTAAGGATACGACTAAAGGTGATGTCTTTATATCGGGTTCCTTTGTTTGTTTGATGTATTGCTGTAACTAGGTTCTTGTTAGTAGTTGCTATACCTGTTTTGGCTGGCGCTCTTACTATGTTATTAACAGATCGGAATTTCAATACTTCTTTTTTT
Hap_15  CATAAAGATATTGGCACTCTTTATTTCGTCTTTTCTTATTGGGCTGGGTTGGTAGGAACAGCTTTTAGCTCTATTATTCGTTTAGAGTTAGCTGTTCCTGGTGAGAGTCTCTTAGATGGGCAGCTTTATAATTTAGTTGTGACGGCGCATGCTTTAGTTATAATTTTTTTTTTAGTGATGCCAATAATGATGGGGGGTTTTGGGAATTGGTTAGTTCCTTTAATGTTAAAAGTTCCAGATATGAGGTTTCCTCGTATGAACAACATTAGGTTCTGACTTCTTCCTGTTTCCATTCTACTTCTATTTGCTTCGGCCTATGTTGAAAGAGGGGCAGGAACTGGTTGAACTATTTATCCTCCTCTGTCTAGGCATATAGGACATCCTGGACCGGCTATGGATTATGTTATTTTTTCTCTCCACGTAGGTGGTCTTTCTTCGATCCTAGCATCTATTAATTTCTTTACAACTTTCCTAAGGATACGACTAAAGGTGATGTCTTTATATCGGGTTCCTTTGTTTGTTTGATGTATTGCTGTAACTAGGTTCTTGTTAGTAGTTGCTATACCTGTTTTGGCTGGCGCTCTTACTATGTTATTAACAGATCGGAATTTCAACACTTCTTTTTTT
Hap_16  CATAAAGATATTGGCACTCTTTATTTCGTCTTTTCTTATTGGGCTGGGTTAGTAGGAACAGCTTTTAGTTCTATTATTCGTTTAGAGTTAGCTGTTCCTGGTGAGAGTCTCTTAGATGGGCAGCTTTATAATTTAGTTGTGACGGCGCATGCTTTAGTTATAATTTTTTTTTTAGTGATGCCAATAATGATGGGGGGTTTTGGGAATTGGTTAGTTCCTTTAATGTTAAAAGTTCCAGATATGAGGTTTCCTCGTATGAATAACATTAGGTTCTGACTTCTTCCTGTTTCCATTTTACTTCTATTTGCTTCGGCCTATGTTGAAAGAGGGGCAGGAACTGGTTGAACTATTTATCCTCCTCTGTCTAGGCATATAGGACATCCTGGACCGGCTATGGATTATGTTATTTTTTCTCTCCACGTAGGTGGTCTTTCTTCGATCCTAGCATCTATTAATTTCTTTACAACTTTCCTAAGGATACGACTAAAGGTGATGTCTTTATATCGGGTTCCTTTGTTTGTTTGATGTATTGCTGTAACTAGGTTCTTGTTAGTAGTTGCTATACCTGTTTTGGCTGGCGCTCTTACTATGTTATTAACAGATCGGAATTTCAACACTTCTTTTTTT
Hap_17  CATAAAGATATTGGCACTCTTTATTTCGTCTTTTCTTATTGGGCTGGGTTGGTAGGAACAGCTTTTAGCTCTATTATTCGTTTAGAGTTAGCTGTTCCTGGTGAGAGTCTTTTAGATGGGCAGCTTTATAATTTAGTTGTGACGGCGCATGCTTTAGTTATAATTTTTTTTTTAGTGATGCCAATAATGATGGGGGGTTTTGGGAATTGGTTAGTTCCTTTAATGTTAAAAGTTCCAGATATGAGGTTTCCTCGTATGAACAACATTAGGTTCTGACTTCTTCCTGTTTCTATTTTACTTCTATTTGCTTCGGCCTATGTTGAAAGAGGGGCAGGAACTGGTTGAACTATTTATCCTCCTCTGTCTAGGCATATAGGACATCCTGGACCGGCTATGGATTATGTTATTTTTTCTCTCCACGTAGGTGGTCTTTCTTCGATCCTAGCATCTATTAATTTCTTTACAACTTTCCTAAGGATACGACTAAAGGTGATGTCTTTATATCGGGTTCCTTTGTTTGTTTGATGTATTGCTGTAACTAGGTTCTTGTTAGTAGTTGCTATACCTGTTTTGGCTGGCGCTCTTACTATGTTATTAACAGATCGGAATTTCAACACTTCTTTTTTT
Hap_18  CATAAAGATATTGGCACTCTTTATTTCGTCTTTTCTTATTGGGCTGGGTTGGTAGGAACAGCTTTTAGCTCTATTATTCGTTTAGAGTTAGCTGTTCCTGGTGAGAGTCTCTTAGATGGGCAGCTTTATAATTTAGTTGTGACGGCGCATGCTTTAGTTATAATTTTTTTTTTAGTGATGCCAATAATGATGGGGGGTTTTGGGAATTGGTTAGTTCCTTTAATGTTAAAAGTTCCAGATATGAGGTTTCCTCGTATGAACAACATTAGGTTCTGACTTCTTCCTGTTTCCATTTTACTTCTATTTGCTTCGGCCTATGTTGAAAGAGGGGCAGGAACTGGTTGAACTATTTATCCTCCTCTGTCTAGGCATATAGGACATCCTGGACCGGCTATGGATTATGTTATTTTTTCTCTCCACGTAGGTGGTCTTTCTTCGATCCTAGCATCTATTAATTTCTTTACAACTTTCCTAAGGATACGACTAAAGGTGATGTCTTTATATCGGGTTCCTTTGTTTGTTTGATGTATTGCTGTAACTAGGTTCTTGTTAGTAGTTGCTATACCTGTTTTGGCTGGCGCTCTTACTATGTTATTAACAGATCGGAATTGCAACACTTCTTTTTTT
Hap_19  CATAAAGATATTGGCACTCTTTATTTCGTCTTTTCTTATTGGGCTGGGTTGGTAGGAACAGCTTTTAGCTCTATTATTCGTTTAGAGTTAGCTGTTCCTGGTGAGAGTCTCTTAGATGGGCAGCTTTATAATTTAGTTGTGACGGCGCATGCTTTAGTTATAATTTTTTTTTTAGTGATGCCAATAATGATGGGGGGTTTTGGGAATTGGTTAGTTCCTTTAATGTTAAAAGTTCCAGATATGAGGTTTCCTCGTATGAACAACATTAGGTTCTGACTTCTTCCTGTTTCCATTTTACTTTTATTTGCTTCGGCCTATGTTGAAAGAGGGGCAGGAACTGGTTGAACTATTTATCCTCCTCTGTCTAGGCATATAGGACATCCTGGACCGGCTATGGATTATGTTATTTTTTCTCTCCACGTAGGTGGTCTTTCTTCGATCCTAGCATCTATTAATTTCTTTACAACTTTCCTAAGGATACGACTAAAGGTGATGTCTTTATATCGGGTTCCTTTGTTTGTTTGATGTATTGCTGTAACTAGGTTCTTGTTAGTAGTTGCTATACCTGTTTTGGCTGGCGCTCTTACTATGTTATTAACAGATCGGAATTTCAATACTTCTTTTTTT
Hap_20  CATAAAGATATTGGCACTCTTTATTTCGTTTTTTCTTATTGGGCTGGGTTGGTAGGAACAGCTTTTAGCTCTATTATTCGTTTAGAGTTAGCTGTTCCTGGTGAGAGTCTCTTAGATGGGCAGCTTTATAATTTAGTTGTGACGGCGCATGCTTTAGTTATAATTTTTTTTTTAGTGATGCCAATAATGATGGGGGGTTTTGGGAATTGGTTAGTTCCTTTAATGTTAAAAGTTCCAGATATGAGGTTTCCTCGTATGAACAACATTAGGTTCTGACTTCTTCCTGTTTCCATTTTACTTCTATTTGCTTCGGCCTATGTTGAAAGAGGGGCAGGAACTGGTTGAACTATTTATCCTCCTCTGTCTAGGCATATAGGACATCCTGGACCGGCTATGGATTATGTTATTTTTTCTCTCCACGTAGGTGGTCTTTCTTCGATCCTAGCATCTATTAATTTCTTTACAACTTTTCTAAGGATACGACTAAAGGTGATGTCTTTATATCGGGTTCCTTTGTTTGTTTGATGTATTGCTGTAACTAGGTTCTTGTTAGTAGTTGCTATACCTGTTTTGGCTGGCGCTCTTACTATGTTATTAACAGATCGGAATTTCAATACTTCTTTTTTT
Hap_21  CATAAAGATATTGGCACTCTTTATTTCGTCTTTTCTTATTGGGCTGGGTTGGTAGGAACAGCTTTTAGTTCTATTATTCGTTTAGAGTTAGCTGTTCCTGGTGAGAGTCTCTTAGATGGGCAGCTTTATAATTTAGTTGTGACGGCGCATGCTTTAGTTATAATTTTTTTTTTAGTGATGCCAATAATGATGGGGGGTTTTGGGAATTGGTTAGTTCCTTTAATGTTAAAAGTTCCAGATATGAGGTTTCCTCGTATGAACAACATTAGGTTCTGACTTCTTCCTGTTTCCATTTTACTTCTATTTGCTTCGGCCTATGTTGAAAGAGGGGCAGGAACTGGTTGAACTATTTATCCTCCTCTGTCTAGGCATATAGGACATCCTGGACCGGCTATGGATTATGTTATTTTTTCTCTCCACGTAGGTGGTCTTTCTTCGATCCTAGCATCTATTAATTTCTTTACAACTTTCCTAAGGATACGACTAAAGGTGATGTCTTTATATCGGGTTCCTTTGTTTGTTTGATGTATTGCTGTAACTAGGTTCTTGTTAGTAGTTGCTATACCTGTTTTGGCTGGCGCTCTTACTATGTTATTAACAGATCGGAATTTCAACACTTCTTTTTTT
Hap_22  CATAAAGATATTGGCACTCTTTATTTCGTCTTTTCTTATTGGGCTGGGTTAGTAGGAACAGCTTTTAGCTCTATTATTCGTTTAGAGTTAGCTGTTCCTGGTGAGAGTCTCTTAGATGGGCAGCTTTATAATTTAGTTGTGACGGCGCATGCTTTAGTTATAATTTTTTTTTTAGTGATGCCAATAATGATGGGGGGTTTTGGGAATTGGTTAGTTCCTTTAATGTTAAAAGTTCCAGATATGAGGTTTCCTCGTATGAACAACATTAGGTTCTGACTTCTTCCTGTTTCCATTTTACTTCTATTTGCTTCGGCCTATGTTGAAAGAGGGGCAGGAACTGGTTGAACTATTTATCCTCCTCTGTCTAGGCATATAGGACATCCTGGACCGGCTATGGATTATGTTATTTTTTCTCTCCACGTAGGTGGTCTTTCTTCGATTCTAGCATCTATTAATTTCTTTACAACTTTCCTAAGGATACGACTAAAGGTGATGTCTTTATATCGGGTTCCTTTGTTTGTTTGATGTATTGCTGTAACTAGGTTCTTGTTAGTAGTTGCTATACCTGTTTTGGCTGGCGCTCTTACTATGTTATTAACAGATCGGAATTTCAACACTTCTTTTTTT
Hap_23  CATAAAGATATTGGCACTCTTTATTTCGTCTTTTCTTATTGGGCTGGGTTGGTAGGAACAGCTTTTAGCTCTATTATTCGTTTAGAGTTAGCTGTTCCTGGTGAGAGTCTCTTAGATGGGCAGCTTTATAATTTAGTTGTGACGGCGCATGCTTTAGTTATAATTTTTTTTTTAGTGATGCCAATAATGATGGGGGGTTTTGGGAATTGGTTAGTTCCTTTAATGTTAAAAGTTCCAGATATGAGGTTTCCTCGTATGAACAACATTAGGTTCTGACTTCTTCCTGTTTCCATTTTACTTCTATTTGCTTCGGCCTATGTTGAAAGAGGGGCAGGAACTGGTTGAACTATTTATCCTCCTCTGTCTAGGCATATAGGACATCCTGGACCGGCTATGGATTATGTTATTTTTTCTCTCCACGTAGGTGGTCTTTCTTCGATCCTAGCATCTATTAATTTCTTTACAACTTTCCTAAGCATACGACTAAAGGTGATGTCTTTATATCGGGTTCCTTTGTTTGTTTGATGTATTGCTGTAACTAGGTTCTTGTTAGTAGTTGCTATACCTGTTTTGGCTGGCGCTCTTACTATGTTATTAACAGATCGGAATTTCAACACTTCTTTTTTT
Hap_24  CATAAAGATATTGGCACTCTTTATTTCGTTTTTTCTTATTGGGCTGGGTTGGTAGGAACAGCTTTTAGCTCTATTATTCGTTTAGAGTTAGCTGTTCCTGGTGAGAGTCTCTTAGATGGGCAGCTTTATAATTTAGTTGTGACGGCGCATGCTTTAGTTATAATTTTTTTTTTAGTGATGCCAATAATGATGGGGGGTTTTGGGAATTGGTTAGTTCCTTTAATGTTAAAAGTTCCAGATATGAGGTTTCCTCGTATGAACAACATTAGGTTCTGACTTCTTCCTGTTTCCATTTTACTTCTATTTGCTTCGGCCTATGTTGAAAGAGGGGCAGGAACTGGTTGAACTATTTATCCTCCTCTGTCTAGGCATATAGGACATCCTGGACCGGCTATGGATTATGTTATTTTTTCTCTCCACGTAGGTGGTCTTTCTTCGATCCTAGCATCTATTAATTTCTTTACAACTTTCCTAAGGATACGACTAAAGGTGATGTCTTTATATCGGGTTCCTTTGTTTGTTTGATGTATTGCTGTAACTAGGTTCTTGTTAGTAGTTGCTATACCTGTTTTGGCTGGCGCTCTTACTATGTTATTAACAGATCGGAATTTCAACACTTCTTTTTTT
Hap_25  CATAAAGATATTGGCACTCTTTATTTCGTCTTTTCTTATTGGGCTGGGTTGGTAGGAACAGCTTTTAGCTCTATTATTCGTTTAGAGTTAGCTGTTCCTGGTGAGAGTCTCTTAGATGGGCAGCTTTATAATTTAGTTGTGACGGCGCATGCTTTAGTTATAATTTTTTTTTTAGTGATGCCAATAATGATGGGGGGTTTTGGGAATTGGCTAGTTCCTTTAATGTTAAAAGTTCCAGATATGAGGTTTCCTCGTATGAACAACATTAGGTTCTGACTTCTTCCTGTTTCCATTTTACTTCTATTTGCTTCGGCCTATGTTGAAAGAGGGGCAGGAACTGGTTGAACTATTTATCCTCCTCTGTCTAGGCATATAGGACATCCTGGACCGGCTATGGATTATGTTATTTTTTCTCTCCACGTAGGTGGTCTTTCTTCGATCCTAGCATCTATTAATTTCTTTACAACTTTCCTAAGGATACGACTAAAGGTGATGTCTTTATATCGGGTTCCTTTGTTTGTTTGATGTATTGCTGTAACTAGGTTCTTGTTAGTAGTTGCTATACCTGTTTTGGCTGGCGCTCTTACTATGTTATTAACAGATCGGAATTTCAACACTTCTTTTTTT
Hap_26  CATAAAGATATTGGCACTCTTTATTTCGTCTTTTCTTATTGGGCTGGGTTAGTAGGAACAGCTTTTAGCTCTATTATTCGTTTAGAGTTAGCTGTTCCTGGTGAGAGTCTCTTAGATGGGCAGCTTTATAATTTAGTTGTGACGGCGCATGCTTTAGTTATAATTTTTTTTTTAGTGATGCCAATAATGATGGGGGGTTTTGGGAATTGGTTAGTTCCTTTAATGTTAAAAGTTCCAGATATGAGGTTTCCTCGTATGAACAACATTAGGTTCTGACTTCTTCCTGTTTCCATTTTACTTCTATTTGCTTCGGCCTATGTTGAAAGAGGGGCAGGAACTGGTTGAACTATTTATCCTCCTCTGTCTAGGCATATAGGACATCCTGGACCGGCTATGGATTATGTTATTTTTTCTCTCCACGTAGGTGGTCTTTCTTCGATCTTAGCATCTATTAATTTCTTTACAACTTTCCTAAGGATACGACTAAAGGTGATGTCTTTATATCGGGTTCCTTTGTTTGTTTGATGTATTGCTGTAACTAGGTTCTTGTTAGTAGTTGCTATACCTGTTTTGGCTGGCGCTCTTACTATGTTATTAACAGATCGGAATTTCAACACTTCTTTTTTT
Hap_27  CATAAAGATATTGGCACTCTTTATTTCGTCTTTTCTTATTGGGCTGGGTTGGTAGGAACAGCTTTTAGCTCTATTATTCGTTTAGAGTTAGCTGTTCCTGGTGAGAGTCTCTTAGATGGGCAGCTTTATAATTTAGTTGTGACGGCGCATGCTTTAGTTATAATTTTTTTTTTAGTAATGCCAATAATGATGGGGGGTTTTGGGAATTGGTTAGTTCCTTTAATGTTAAAAGTTCCAGATATGAGGTTTCCTCGTATGAACAACATTAGGTTCTGACTTCTTCCTGTTTCCATTTTACTTCTATTTGCTTCGGCCTATGTTGAAAGAGGGGCAGGAACTGGTTGAACTATTTATCCTCCTCTGTCTAGGCATATAGGACATCCTGGACCGGCTATGGATTATGTTATTTTTTCTCTCCACGTAGGTGGTCTTTCTTCGATCCTAGCATCTATTAATTTCTTTACAACTTTTCTAAGGATACGACTAAAGGTGATGTCTTTATATCGGGTTCCTTTGTTTGTTTGATGTATTGCTGTAACTAGGTTCTTGTTAGTAGTTGCTATACCTGTTTTGGCTGGCGCTCTTACTATGTTATTAACAGATCGGAATTTCAACACTTCTTTTTTT
Hap_28  CATAAAGATATTGGCACTCTTTATTTCGTCTTTTCTTATTGGGCTGGGTTGGTAGGAACAGCTTTTAGCTCTATTATTCGTTTAGAGTTAGCTGTTCCTGGTGAGAGTCTCTTAGATGGGCAGCTTTATAATTTAGTTGTGACGGCGCATGCTTTAGTTATAATTTTTTTTTTAGTGATGCCAATAATGATGGGGGGTTTTGGGAATTGGTTAGTTCCTTTAATGTTAAAAGTTCCAGATATGAGGTTCCCTCGTATGAACAACATTAGGTTCTGACTTCTTCCTGTTTCCATTTTACTTCTATTTGCTTCGGCCTATGTTGAAAGAGGGGCAGGAACTGGTTGAACTATTTATCCTCCTCTGTCTAGGCATATAGGACATCCTGGACCGGCTATGGATTATGTTATTTTTTCTCTCCACGTAGGTGGTCTTTCTTCGATCCTAGCATCTATTAATTTCTTTACAACTTTCCTAAGGATACGACTAAAGGTGATGTCTTTATATCGGGTTCCTTTGTTTGTTTGATGTATTGCTGTAACTAGGTTCTTGTTAGTAGTTGCTATACCTGTTTTGGCTGGCGCTCTTACTATGTTATTAACAGATCGGAATTTCAACACTTCTTTTTTT
Hap_29  CATAAAGATATTGGCACTCTTTATTTCGTCTTTTCTTATTGGGCTGGGTTGGTAGGAACAGCTTTTAGCTCTATTATTCGTTTAGAGTTAGCTGTTCCTGGTGAGAGTCTCTTAGATGGGCAGCTTTATAATTTAGTTGTGACGGCGCATGCTTTAGTTATAATTTTTTTTTTAGTGATGCCAATAATGATGGGGGGTTTTGGGAATTGGTTAGTTCCTTTAATGTTAAAAGTTCCAGATATGAGGTTTCCTCGTATGAACAACATTAGGTTCTGACTTCTTCCTGTTTCCATTTTACTTTTATTTGCTTCGGCCTATGTTGAAAGAGGGGCAGGAACTGGTTGAACTATTTATCCCCCTCTGTCTAGGCATATAGGACATCCTGGACCGGCTATGGATTATGTTATTTTTTCTCTCCACGTAGGTGGTCTTTCTTCGATCCTAGCATCTATTAATTTCTTTACAACTTTCCTAAGTATACGACTAAAGGTGATGTCTTTATATCGGGTTCCTTTGTTTGTTTGATGTATTGCTGTAACTAGGTTCTTGTTAGTAGTTGCTATACCTGTTTTGGCTGGCGCTCTTACTATGTTATTAACAGATCGGAATTTCAACACTTCTTTTTTT
Hap_30  CATAAAGATATTGGCACTCTTTATTTCGTCTTTTCTTATTGGGCTGGGTTGGTAGGAACAGCTTTTAGCTCTATTATTCGTTTAGAGTTAGCTGTTCCTGGTGAGAGTCTCTTAGATGGGCAGCTTTATAATTTAGTTGTGACGGCGCATGCTTTAGTTATAATTTTTTTTTTAGTGATGCCAATAATGATGGGGGGTTTTGGGAATTGGTTAGTTCCTTTAATGTTAAAAGTTCCAGATATGAGGTTTCCTCGTATGAACAACATTAGGTTCTGACTTCTTCCTGTTTCCATTTTACTTCTATTTGCTTCGGCCTATGTTGAAAGAGGGGCAGGAACTGGTTGAACTATTTATCCCCCTCTGTCTAGGCATATAGGACATCCTGGACCGGCTATGGATTATGTTATTTTTTCTCTCCACGTAGGTGGTCTTTCTTCGATCCTAGCATCTATTAATTTCTTTACAACTTTCCTAAGTATACGACTAAAGGTGATGTCTTTATATCGGGTTCCTTTGTTTGTTTGATGTATTGCTGTAACTAGGTTCTTGTTAGTGGTTGCTATACCTGTTTTGGCTGGCGCTCTTACTATGTTATTAACAGATCGGAATTTCAACACTTCTTTTTTT
Hap_31  CATAAAGATATTGGCACTCTTTATTTCGTCTTTTCTTATTGGGCTGGGTTGGTAGGAACAGCTTTTAGCTCTATTATTCGTTTAGAGTTAGCTGTTCCTGGTGAGAGTCTCTTAGATGGGCAGCTTTATAATTTAGTTGTGACGGCGCATGCTTTAGTTATAATTTTTTTTTTAGTGATGCCAATAATGATGGGGGGTTTTGGGAATTGGTTAGTTCCTTTAATGTTAAAAGTTCCAGATATGAGGTTTCCTCGTATGAACAACATTAGGTTCTGACTTCTTCCTGTTTCCATTTTACTTCTATTTGCTTCGGCCTATGTTGAAAGAGGGGCAGGAACTGGTTGAACTATTTATCCTCCTCTGTCTAGGCATATAGGACATCCTGGACCGGCTATGGATTATGTTATTTTTTCTCTCCACGTAGGTGGTCTTTCTTCGATCCTAGCATCTATTAATTTCTTTACAACTTTCCTAAGTATACGACTAAAGGTGATGTCTTTATATCGGGTTCCTTTGTTTGTTTGATGTATTGCTGTAACTAGGTTCTTGTTAGTAGTTGCTATACCTGTTTTGGCTGGCGCTCTTACTATGTTATTAACAGATCGGAATTTCAACACTTCTTTTTTT
Hap_32  CATAAAGATATTGGCACTCTTTATTTCGTCTTTTCTTATTGGGCTGGGTTGGTAGGAACAGCTTTTAGCTCTATTATTCGTTTAGAGTTAGCTGTTCCTGGTGAGAGTCTCTTAGATGGGCAGCTTTATAATTTAGTTGTGACGGCGCATGCTTTAGTTATAATTTTTTTTTTAGTGATGCCAATAATGATGGGGGGTTTTGGGAATTGGTTAGTTCCTTTAATGTTAAAAGTTCCAGATATGAGGTTTCCTCGTATGAACAACATTAGGTTCTGACTTCTTCCTGTTTCCATTTTACTTCTATTTGCTTCGGCCTATGTTGAAAGAGGGGCAGGAACTGGTTGAACTATTTATCCTCCTCTGTCTAGGCATATAGGACATCCTGGACCGGCTATGGATTATGTTATTTTTTCTCTCCACGTAGGTGGTCTTTCTTCGATCCTAGCATCTATTAATTTCTTTACAACTTTCCTAAGTATACGACTAAAAGTGATGTCTTTATATCGGGTTCCTTTGTTTGTTTGATGTATTGCTGTAACTAGGTTCTTGTTAGTAGTTGCTATACCTGTTTTGGCTGGCGCTCTTACTATGTTATTAACAGATCGGAATTTCAACACTTCTTTTTTT
Hap_33  CATAAAGATATTGGCACTCTTTATTTCGTCTTTTCTTATTGGGCTGGGTTGGTAGGAACAGCTTTTAGCTCTATTATTCGTTTAGAGTTAGCTGTTCCTGGTGAGAGTCTCTTAGATGGGCAGCTTTATAATTTAGTTGTGACGGCGCATGCTTTAGTTATAATTTTTTTTTTAGTGATGCCAATAATGATGGGGGGTTTTGGGAATTGGTTAGTTCCTTTAATGTTAAAAGTTCCAGATATGAGGTTTCCTCGTATGAACAACATTAGGTTCTGACTTCTTCCTGTTTCCATTTTACTTCTATTTGCTTCGGCCTATGTTGAAAGAGGGGCAGGAACTGGTTGAACTATTTATCCTCCTCTGTCTAGGCATATAGGACATCCTGGACCGGCTATGGATTATGTTATTTTTTCTCTCCACGTAGGTGGTCTTTCTTCGATTCTAGCATCTATTAATTTCTTTACAACTTTCCTAAGGATACGACTAAAGGTGATGTCTTTATATCGGGTTCCTTTGTTTGTTTGATGTATTGCTGTAACTAGGTTCTTGTTAGTAGTTGCTATACCTGTTTTGGCTGGCGCTCTTACTATGTTATTAACAGATCGGAATTTCAACACTTCTTTTTTT
Hap_34  CATAAAGATATTGGCACTCTTTATTTCGTCTTTTCTTATTGGGCTGGGTTGGTAGGAACAGCTTTTAGCTCTATTATTCGTTTAGAGTTAGCTGTTCCTGGTGAGAGTCTCTTAGATGGGCAGCTTTATAATTTAGTTGTGACGGCGCATGCTTTAGTTATAATTTTTTTTTTAGTGATGCCAATAATGATGGGGGGTTTTGGGAATTGGTTAGTTCCTTTAATGTTAAAAGTTCCAGATATGAGGTTTCCTCGTATGAACAACATTAGGTTCTGACTTCTTCCTGTTTCCATTTTACTTCTATTTGCTTCGGCCTATGTTGAAAGAGGGGCAGGAACTGGTTGAACTATTTATCCTCCTCTGTCTAGGCATATAGGACATCCTGGACCGGCTATGGATTATGTTATTTTTTCTCTCCACGTAGGTGGTCTTTCTTCGATCCTAGCATCTATTAATTTTTTTACAACTTTCCTAAGGATACGACTAAAGGTGATGTCTTTATATCGGGTTCCTTTGTTTGTTTGATGCATTGCTGTAACTAGGTTCTTGTTAGTAGTTGCTATACCTGTTTTGGCTGGCGCTCTTACTATGTTATTAACAGATCGGAATTTCAACACTTCTTTTTTT 
Hap_35  CATAAAGATATTGGCACTCTTTATTTCGTCTTTTCTTATTGGGCTGGGTTGGTAGGAACAGCTTTTAGCTCTATTATTCGTTTAGAGTTAGCTGTTCCTGGTGAGAGTCTCTTAGATGGGCAGCTTTATAATTTAGTTGTGACGGCGCATGCTTTAGTTATAATTTTTTTTTTAGTGATGCCAATAATGATGGGGGGTTTTGGGAATTGGTTAGTTCCTTTAATGTTAAAAGTTCCAGATATGAGGTTTCCTCGTATGAACAACATTAGGTTCTGACTTCTTCCTGTTTCCATTTTACTTCTATTTGCTTCGGCCTATGTTGAAAGAGGGGCAGGAACTGGTTGGACTATTTATCCTCCTCTGTCTAGGCATATAGGACATCCTGGACCGGCTATGGATTATGTTATTTTTTCTCTCCACGTAGGTGGTCTTTCTTCGATCCTAGCATCTATTAATTTCTTTACAACTTTCCTAAGGATACGACTAAAGGTGATGTCTTTATATCGGGTTCCTTTGTTTGTTTGATGTATTGCTGTAACTAGGTTCTTGTTAGTAGTTGCTATACCTGTTTTGGCTGGCGCTCTTACTATGTTATTAACAGATCGGAATTTCAACACTTCTTTTTTT
Hap_36  CATAAAGATATTGGCACTCTTTATTTCGTCTTTTCTTATTGGGCTGGGTTGGTAGGAACAGCTTTTAGCTCTATTATTCGTTTAGAGTTAGCTGTTCCTGGTGAGAGTCTCTTAGATGGGCAGCTTTATAATTTAGTTGTGACGGCGCATGCTTTAGTTATAATTTTTTTTTTAGTGATGCCAATAATGATGGGGGGTTTTGGGAATTGGTTAGTTCCTTTAATGTTAAAAGTTCCAGATATGAGGTTTCCTCGTATGAACAACATTAGGTTCTGACTTCTTCCTGTTTCCATTTTACTTCTATTTGCTTCGGCCTATGTTGAAAGAGGGGCAGGAACTGGTTGAACTATTTATCCTCCTCTGTCTAGGCATATAGGACATCCTGGACCGGCTATGGATTATGTTATTTTTTCTCTCCACGTAGGTGGTCTTTCCTCGATCCTAGCATCTATTAATTTCTTTACAACTTTCCTAAGGATACGACTAAAGGTGATGTCTTTATATCGGGTTCCTTTGTTTGTTTGATGTATTGCTGTAACTAGGTTCTTGTTAGTAGTTGCTATACCTGTTTTGGCTGGCGCTCTTACTATGTTATTAACAGATCGGAATTTCAACACTTCTTTTTTT
Hap_37  CATAAAGATATTGGCACTCTTTATTTCGTTTTTTCTTATTGGGCTGGGTTGGTAGGAACAGCTTTTAGCTCTATTATTCGCTTAGAGTTAGCTGTTCCTGGTGAGAGTCTCTTAGATGGGCAGCTTTATAATTTAGTTGTGACGGCGCATGCTTTAGTTATAATTTTTTTTTTAGTGATGCCAATAATGATGGGGGGTTTTGGGAATTGGTTAGTTCCTTTAATGTTAAAAGTTCCAGATATGAGGTTTCCTCGTATGAACAACATTAGGTTCTGACTTCTTCCTGTTTCCATTTTACTTCTATTTGCTTCGGCCTATGTTGAAAGAGGGGCAGGAACTGGTTGAACTATTTATCCTCCTCTGTCTAGGCATATAGGACATCCTGGACCGGCTATGGATTATGTTATTTTTTCTCTCCACGTAGGTGGTCTTTCTTCGATCCTAGCATCTATTAATTTCTTTACAACTTTCCTAAGGATACGACTAAAGGTGATGTCTTTATATCGGGTTCCTTTGTTTGTTTGATGTATTGCTGTAACTAGGTTCTTGTTAGTAGTTGCTATACCTGTTTTGGCTGGCGCTCTTACTATGTTATTAACAGATCGGAATTTCAACACTTCTTTTTTT
Hap_38  CATAAAGATATTGGCACCCTTTATTTTGTCTTTTCTTATTGGGCTGGGTTGGTAGGAACAGCTTTTAGCTCTATTATTCGTTTAGAGTTAGCTGTTCCTGGTGAGAGTCTCTTAGATGGGCAGCTTTATAATTTAGTTGTGACGGCGCATGCTTTAGTTATAATTTTTTTTTTAGTGATGCCAATAATGATGGGGGGTTTTGGGAATTGGTTAGTTCCTTTAATGTTAAAAGTTCCAGATATGAGGTTTCCTCGTATGAACAACATTAGGTTCTGACTTCTTCCTGTTTCCATTTTACTTCTATTTGCTTCGGCCTATGTTGAAAGAGGGGCAGGAACTGGTTGAACTATTTATCCTCCTCTGTCTAGGCATATAGGACATCCTGGACCGGCTATGGATTATGTTATTTTTTCTCTCCACGTAGGTGGTCTTTCTTCGATCCTAGCATCTATTAATTTCTTTACAACTTTCCTAAGGATACGACTAAAGGTGATGTCTTTATATCGGGTTCCTTTGTTTGTTTGATGTATTGCTGTAACTAGGTTCTTGTTAGTAGTTGCTATACCTGTTTTGGCTGGCGCTCTTACTATGTTATTAACAGATCGGAATTTCAACACTTCTTTTTTT
Hap_39  CTAAAAGATATTGGCACTCTTTATTTCGTCTTTTCTTATTGGGCTGGGTTGGTAGGAACAGCTTTTAGCTCTATTATTCGTTTAGAGTTAGCTGTTCCTGGTGAGAGTCTCTTAGATGGGCAGCTTTATAATTTAGTTGTGACGGCGCATGCTTTAGTTATAATTTTTTTTTTAGTGATGCCAATAATGATGGGGGGTTTTGGGAATTGGTTAGTTCCTTTAATGTTAAAAGTTCCAGATATGAGGTTTCCTCGTATGAACAACATTAGGTTCTGACTTCTTCCTGTTTCCATTTTACTTCTATTTGCTTCGGCCTATGTTGAAAGAGGGGCAGGAACTGGTTGAACTATTTATCCTCCTCTGTCTAGGCATATAGGACATCCTGGACCGGCTATGGATTATGTTATTTTTTCTCTCCACGTAGGTGGTCTTTCTTCGATCCTAGCATCTATTAATTTCTTTACAACTTTCCTAAGGATACGACTAAAGGTGATGTCTTTATATCGGGTTCCTTTGTTTGTTTGATGTATTGCTGTAACTAGGTTCTTGTTAGTAGTTGCTATACCTGTTTTGGCTGGCGCTCTTACTATGTTATTAACAGATCGGAATTTCAACACTTCTTTTTTT
Hap_40  CTAAAAGATATTGGCACTCTTTATTTCGTCTTTTCTTATTGGGCTGGGTTGGTAGGAACAGCTTTTAGCTCTATTATTCGTTTAGAGTTAGCTGTTCCTGGTGAGAGTCTCTTAGATGGGCAGCTTTATAATTTAGTTGTGACGGCGCATGCTTTAGTTATAATTTTTTTTTTAGTGATGCCGATAATGATGGGGGGTTTTGGGAATTGGTTAGTTCCTTTAATGTTAAAAGTTCCAGATATGAGGTTTCCTCGTATGAACAACATTAGGTTCTGACTTCTTCCTGTTTCCATTTTACTTCTATTTGCTTCGGCCTATGTTGAAAGAGGGGCAGGAACTGGTTGAACTATTTATCCTCCTCTGTCTAGGCATATAGGACATCCTGGACCGGCTATGGATTATGTTATTTTTTCTCTCCACGTAGGTGGTCTTTCTTCGATCCTAGCATCTATTAATTTTTTTACAACTTTCCTAAGGATACGACTAAAGGTGATGTCTTTATATCGGGTTCCTTTGTTTGTTTGATGCATTGCTGTAACTAGGTTCTTGTTAGTAGTTGCTATACCTGTTTTGGCTGGCGCTCTTACTATGTTATTAACAGATCGGAATTTCAACACTTCTTTTTTT
Hap_41  CTAAAAGATATTGGCACTCTTTATTTCGTCTTTTCTTATTGGGCTGGGTTGGTAGGAACAGCTTTTAGCTCCATTATTCGTTTAGAGTTAGCTGTTCCTGGTGAGAGTCTCTTAGATGGGCAGCTTTATAATTTAGTTGTGACGGCGCATGCTTTAGTTATAATTTTTTTTTTAGTGATGCCAATAATGATGGGGGGTTTTGGGAATTGGTTAGTTCCTTTAATGTTAAAAGTTCCAGATATGAGGTTTCCTCGTATGAACAACATTAGGTTCTGACTTCTTCCTGTTTCCATTTTACTTCTATTTGCTTCGGCCTATGTTGAAAGAGGGGCAGGAACTGGTTGAACTATTTATCCTCCTCTGTCTAGGCATATAGGACATCCTGGACCGGCTATGGATTATGTTATTTTTTCTCTCCACGTAGGTGGTCTTTCTTCGATCCTAGCATCTATTAATTTCTTTACAACTTTCCTAAGGATACGATTAAAGGTGATGTCTTTATATCGGGTTCCTTTGTTTGTTTGATGTATTGCTGTAACTAGGTTCTTGTTAGTAGTTGCTATACCTGTTTTGGCTGGCGCTCTTACTATGTTATTAACAGATCGGAATTTCAACACTTCTTTTTTT
Hap_42  CTAAAAGATATTGGCACTCTTTATTTCGTCTTTTCTTATTGGGCTGGGTTGGTAGGAACAGCTTTTAGCTCTATTATTCGTTTAGAGTTAGCTGTTCCTGGTGAGAGTCTCTTAGATGGGCAGCTTTATAATTTAGTTGTGACGGCGCATGCTTTAGTTATAATTTTTTTTTTAGTGATGCCAATAATGATGGGGGGTTTTGGGAATTGGTTAGTTCCTTTAATGTTAAAAGTTCCAGATATGAGGTTCCCTCGTATGAACAACATTAGGTTCTGACTTCTTCCTGTTTCCATTTTACTTCTATTTGCTTCGGCTTATGTTGAAAGAGGGGCAGGAACTGGTTGAACTATTTATCCTCCTCTGTCTAGGCATATAGGACATCCTGGACCGGCTATGGATTATGTTATTTTTTCTCTCCACGTAGGTGGTCTTTCTTCGATCCTAGCATCTATTAATTTCTTTACAACTTTCCTAAGGATACGACTAAAGGTGATGTCTTTATATCGGGTTCCTTTGTTTGTTTGATGTATTGCTGTAACTAGGTTCTTGTTAGTAGTTGCTATACCTGTTTTGGCTGGCGCTCTTACTATGTTATTAACAGATCGGAATTTCAACACTTCTTTTTTT
Hap_43  CTAAAAGATATTGGCACTCTTTATTTCGTCTTTTCTTATTGGGCTGGGTTAGTAGGAACAGCTTTTAGCTCTATTATTCGTTTAGAGTTAGCTGTTCCTGGTGAGAGTCTCTTAGATGGGCAGCTTTATAATTTAGTTGTGACGGCGCATGCTTTAGTTATAATTTTTTTTTTAGTGATGCCAATAATGATGGGGGGTTTTGGGAATTGGTTAGTTCCTTTAATGTTAAAAGTTCCAGATATGAGGTTTCCTCGTATGAACAACATTAGGTTCTGACTTCTTCCTGTTTCCATTTTACTTCTATTTGCTTCGGCCTATGTTGAAAGAGGGGCAGGAACTGGTTGAACTATTTATCCTCCTCTGTCTAGGCATATAGGACATCCTGGACCGGCTATGGATTATGTTATTTTTTCTCTCCACGTAGGTGGTCTTTCTTCGATCCTAGCATCTATTAATTTCTTTACAACTTTCCTAAGGATACGACTAAAGGTGATGTCTTTATATCGGGTTCCTTTGTTTGTTTGATGTATTGCTGTAACTAGGTTCTTGTTAGTAGTTGCTATACCTGTTTTGGCTGGCGCTCTTACTATGTTATTAACAGATCGGAATTTCAACACTTCTTTTTTT
Hap_44  CTAAAAGATATTGGCACTCTTTATTTCGTCTTTTCTTATTGGGCTGGGTTGGTAGGAACAGCTTTTAGCTCTATTATTCGTTTAGAGTTAGCTGTTCCTGGTGAGAGTCTTTTAGATGGGCAGCTTTATAATTTAGTTGTGACGGCGCATGCTTTAGTTATAATTTTTTTTTTAGTGATGCCAATAATGATGGGGGGTTTTGGGAATTGGTTAGTTCCTTTAATGTTAAAAGTTCCAGATATGAGGTTTCCTCGTATGAACAACATTAGGTTCTGACTTCTTCCTGTTTCTATTTTACTTCTATTTGCTTCGGCCTATGTTGAAAGAGGGGCAGGAACTGGTTGAACTATTTATCCTCCTCTGTCTAGGCATATAGGACATCCTGGACCGGCTATGGATTATGTTATTTTTTCTCTCCACGTAGGTGGTCTTTCTTCGATCCTAGCATCTATTAATTTCTTTACAACTTTCCTAAGGATACGACTAAAGGTGATGTCTTTATATCGGGTTCCTTTGTTTGTTTGATGTATTGCTGTAACTAGGTTCTTGTTAGTAGTTGCTATACCTGTTTTGGCTGGCGCTCTTACTATGTTATTAACAGATCGGAATTTCAACACTTCTTTTTTT
Hap_45  CTAAAAGATATTGGCACCCTTTATTTCGTTTTTTCTTATTGGGCTGGGTTGGTAGGAACAGCTTTTAGCTCTATTATTCGTTTAGAGTTAGCTGTTCCTGGTGAGAGTCTCATAGATGGGCAGCTTTATAATTTAGTTGTGACGGCGCATGCTTTAGTTATAATTTTTTTTTTAGTGATGCCAATAATGATGGGGGGTTTTGGGAATTGGTTAGTTCCTTTAATGTTAAAAGTTCCAGATATGAGGTTTCCTCGTATGAACAACATTAGGTTCTGACTTCTTCCTGTTTCCATTTTACTTCTATTTGCTTCGGCCTATGTTGAAAGAGGGGCAGGAACTGGTTGAACTATTTATCCTCCTCTGTCTAGGCATATAGGACATCCTGGACCGGCTATGGATTATGTTATTTTTTCTCTCCACGTAGGTGGTCTTTCTTCGATCCTAGCATCTATTAATTTCTTTACAACTTTCCTAAGGATACGACTAAAGGTGATGTCTTTATATCGGGTTCCTTTGTTTGTTTGATGTATTGCTGTAACTAGGTTCTTGTTAGTAGTTGCTATACCTGTTTTGGCTGGCGCTCTTACTATGTTATTAACAGATCGGAATTTCAACACTTCTTTTTTT
Hap_46  CTAAAAGATATTGGCACTCTTTATTTCGTCTTTTCTTATTGGGCTGGGTTGGTAGGAACAGCTTTCAGCTCTATTATTCGTTTAGAGTTAGCTGTTCCTGGTGAGAGTCTCTTAGATGGGCAGCTTTATAATTTAGTTGTGACGGCGCATGCTTTAGTTATAATTTTTTTTTTAGTGATGCCAATAATGATGGGGGGTTTTGGGAATTGGTTAGTTCCTTTAATGTTAAAAGTTCCAGATATGAGGTTTCCTCGTATGAACAACATTAGGTTCTGACTTCTTCCTGTTTCCATTTTACTTCTATTTGCTTCGGCCTATGTTGAAAGAGGGGCAGGAACTGGTTGAACTATTTATCCTCCTCTGTCTAGGCATATAGGACATCCTGGACCGGCTATGGATTATGTTATTTTTTCTCTCCACGTAGGTGGTCTTTCTTCGATCCTAGCATCTATTAATTTTTTTACAACTTTCCTAAGGATACGACTAAAGGTGATGTCTTTATACCGGGTTCCTTTGTTTGTTTGATGCATTGCTGTAACTAGGTTCTTGTTAGTAGTTGCTATACCTGTTTTGGCTGGCGCTCTTACCATGTTATTAACAGATCGGAATTTCAACACTTCTTTTTTT
Hap_47  CTAAAAGATATTGGCACTCTTTATTTCGTCTTTTCTTATTGGGCTGGGTTGGTAGGAACAGCTTTTAGCTCTATTATTCGTTTAGAGTTAGCTGTTCCTGGTGAGAGTCTCTTAGATGGGCAGCTTTATAATTTAGTTGTGACGGCGCATGCTTTAGTTATAATTTTTTTTTTAGTGATGCCAATAATGATGGGGGGTTTTGGGAATTGGTTAGTTCCTTTAATGTTAAAAGTTCCAGATATGAGATTTCCTCGTATGAACAACATTAGGTTCTGACTTCTTCCTGTTTCCATTTTACTTCTATTTGCTTCGGCCTATGTTGAAAGAGGGGCAGGAACTGGTTGAACTATTTATCCTCCTCTGTCTAGGCATATAGGACATCCTGGACCGGCTATGGATTATGTTATTTTTTCTCTCCACGTAGGTGGTCTTTCTTCGATCCTAGCATCTATTAATTTCTTTACAACTTTCCTAAGGATACGACTAAAGGTGATGTCTTTATATCGGGTTCCTTTGTTTGTTTGATGTATTGCTGTAACTAGGTTCTTGTTAGTAGTTGCTATACCTGTTTTGGCTGGCGCTCTTACTATGTTATTAACAGATCGGAATTTCAACACTTCTTTTTTT
Hap_48  CTAAAAGATATTGGCACTCTTTATTTCGTCTTTTCTTATTGGGCTGGGTTGGTAGGAACAGCTTTTAGCTCTATTATTCGTTTAGAGTTAGCTGTTCCTGGTGAGAGTCTCTTAGATGGGCAGCTTTATAATTTAGTTGTGACGGCGCATGCTTTAGTTATAATTTTTTTTTTAGTGATGCCAATAATGATGGGGGGTTTTGGGAATTGGTTAGTTCCTTTAATGTTAAAAGTTCCAGATATGAGGTTTCCTCGTATGAACAACATTAGGTTCTGACTTCTTCCTGTTTCCATTTTACTTCTATTTGCTTCGGCCTATGTTGAAAGAGGGGCAGGAACTGGTTGAACTATTTATCCTCCTCTGTCTAGGCATATAGGACATCCTGGACCGGCTATGGATTATGTTATTTTTTCTCTCCACGTAGGTGGTCTTTCTTCGATCCTAGCATCTATTAATTTCTTTACAACTTTCCTAAGTATACGACTAAAGGTGATGTCTTTATATCGGGTTCCTTTGTTTGTTTGATGTATTGCTGTAACTAGGTTCTTGTTAGTAGTTGCTATACCTGTTTTGGCTGGCGCTCTTACTATGTTATTAACAGATCGGAATTTCAACACTTCTTTTTTT
Hap_49  CATAAAGATATTGGCACTCTTTATTTCGTCTTTTCTTATTGGGCTGGGTTGGTAGGAACAGCTTTTAGCTCTATTATTCGTTTAGAGTTAGCTGTTCCTGGTGAGAGTCTTTTAGATGGGCAGCTTTATAATTTAGTTGTGACGGCGCATGCTTTAGTTATAATTTTTTTTTTAGTGATGCCAATAATGATGGGGGGTTTTGGGAATTGGTTAGTTCCTTTAATGTTAAAAGTTCCAGATATGAGGTTTCCTCGTATGAACAATATTAGGTTCTGACTTCTTCCTGTTTCTATTTTACTTCTATTTGCTTCGGCCTATGTTGAAAGAGGGGCAGGAACTGGTTGAACCATTTATCCTCCTCTGTCTAGGCATATAGGACATCCTGGACCGGCTATGGATTATGTTATTTTTTCTCTCCACGTAGGTGGTCTTTCTTCGATCCTAGCATCTATTAATTTCTTTACAACTTTCCTAAGGATACGACTAAAGGTGATGTCTTTATATCGGGTTCCTTTGTTTGTTTGATGTATTGCTGTAACTAGGTTCTTGTTAGTAGTTGCTATACCTGTTTTGGCTGGCGCTCTTACTATGTTATTAACAGATCGGAATTTCAATACTTCTTTTTTT
Hap_50  CATAAAGATATTGGCACTCTTTATTTCGTCTTTTCTTATTGGGCTGGGTTGGTAGGAACAGCTTTTAGCTCTATTATTCGTTTAGAGTTAGCTGTTCCTGGTGAGAGTCTTTTAGATGGGCAGCTTTATAATTTAGTTGTGACGGCGCATGCTTTAGTTATAATTTTTTTTTTAGTGATGCCAATAATGATGGGGGGTTTTGGGAATTGGTTAGTTCCTTTAATGTTAAAAGTTCCAGATATGAGGTTTCCTCGTATGAACAATATTAGGTTCTGACTTCTTCCTGTTTCTATTTTACTTCTATTTGCTTCGGCCTATGTTGAAAGAGGGGCAGGAACTGGTTGAACCATTTATCCTCCTCTGTCTAGGCATATAGGACATCCTGGACCGGCTATGGATTATGTTATTTTTTCTCTCCACGTAGGTGGTCTTTCTTCGATCCTAGCATCTATTAATTTCTTTACAACTTTCCTAAGGATACGACTAAAGGTGATGTCTTTATATCGGGTTCCTTTGTTTGTTTGATGTATTGCTGTAACTAGGTTCTTGTTAGTAGTTGCTATACCTGTTTTGGCTGGCGCTCTTACTATGTTGTTAACAGATCGGAATTTCAATACTTCTTTTTTT
Hap_51  CATAAAGATATTGGCACTCTTTATTTCGTCTTTTCTTATTGGGCTGGGTTGGTAGGAACAGCTTTTAGCTCTATTATTCGTTTAGAGTTAGCTGTTCCTGGTGAGAGTCTTTTAGACGGGCAGCTTTATAATTTAGTTGTGACGGCGCATGCTTTAGTTATAATTTTTTTTTTAGTGATGCCAATAATGATGGGGGGTTTTGGGAATTGGTTAGTTCCTTTAATGTTAAAAGTTCCAGATATGAGGTTTCCTCGTATGAACAATATTAGGTTCTGACTTCTTCCTGTTTCTATTTTACTTCTATTTGCTTCGGCCTATGTTGAAAGAGGGGCAGGAACTGGTTGAACTATTTATCCTCCTCTGTCTAGGCATATAGGACATCCTGGACCGGCTATGGATTATGTTATTTTTTCTCTCCACGTAGGTGGTCTTTCTTCGATCCTAGCATCTATTAATTTCTTTACAACTTTCCTAAGGATACGATTAAAGGTGATGTCTTTATATCGGGTTCCTTTGTTTGTTTGATGTATTGCTGTAACTAGGTTCTTGTTAGTAGTTGCTATACCTGTTTTGGCTGGCGCTCTTACTATGTTATTAACAGATCGGAATTTCAATACTTCTTTTTTT
Hap_52  CATAAAGATATTGGCACTCTTTATTTCGTCTTTTCTTATTGGGCTGGGTTGGTAGGAACAGCTTTTAGCTCTATTATTCGTTTAGAGTTAGCTGTTCCTGGTGAGAGTCTTTTAGATGGGCAGCTTTATAATTTAGTTGTGACGGCGCATGCTTTAGTTATAATTTTTTTTTTAGTGATGCCAATAATGATGGGGGGTTTTGGGAATTGGTTAGTTCCTTTAATGTTAAAAGTTCCAGATATGAGGTTTCCTCGTATGAACAACATTAGGTTCTGACTTCTTCCTGTTTCTATTTTACTTCTATTTGCTTCGGCCTATGTTGAAAGAGGGGCAGGAACTGGTTGAACCATTTATCCTCCTCTGTCTAGGCATATAGGACATCCTGGACCGGCTATGGATTATGTTATTTTTTCTCTCCACGTAGGTGGTCTTTCTTCGATCCTAGCATCTATTAATTTCTTTACAACTTTCCTAAGGATACGACTAAAGGTGATGTCTTTATATCGGGTTCCTTTGTTTGTTTGATGTATTGCTGTAACTAGGTTTTTGTTAGTAGTTGCTATACCTGTTTTGGCTGGCGCTCTTACTATGTTATTAACAGATCGGAATTTCAATACTTCTTTTTTT
Hap_53  CATAAAGATATTGGCACTCTTTATTTCGTCTTTTCTTATTGGGCTGGGTTGGTAGGAACAGCTTTTAGCTCTATTATTCGTTTAGAGTTAGCTGTTCCTGGTGAGAGTCTTTTAGATGGGCAGCTTTATAATTTAGTTGTGACGGCGCACGCTTTAGTTATAATTTTTTTTTTAGTGATGCCAATAATGATGGGGGGTTTTGGGAATTGGTTAGTTCCTTTAATGTTAAAAGTTCCAGATATGAGGTTTCCTCGTATGAACAACATTAGGTTCTGACTTCTTCCTGTTTCTATTTTACTTCTATTTGCTTCGGCCTATGTTGAAAGAGGGGCAGGAACTGGTTGAACTATTTATCCTCCTCTGTCTAGGCATATAGGACATCCTGGACCGGCTATGGATTATGTTATTTTTTCTCTCCACGTAGGTGGTCTTTCTTCGATCCTAGCATCTATTAATTTCTTTACAACTTTCCTAAGGATACGACTAAAGGTGATGTCTTTATATCGGGTTCCTTTGTTTGTTTGATGTATTGCTGTAACTAGGTTCTTGTTAGTAGTTGCTATACCTGTTTTGGCTGGCGCTCTTACTATGTTGTTAACAGATCGGAATTTCAACACTTCTTTTTTT
Hap_54  CATAAAGATATTGGCACTCTTTATTTCGTCTTTTCTTATTGGGCTGGGTTGGTAGGAACAGCTTTTAGCTCTATTATTCGTTTAGAGTTAGCTGTTCCTGGTGAGAGTCTTTTAGATGGGCAGCTTTATAATTTAGTTGTGACGGCGCATGCTTTAGTTATAATTTTTTTTTTAGTGATGCCAATAATGATGGGGGGTTTTGGGAATTGGTTAGTTCCTTTAATGTTAAAAGTTCCAGATATGAGGTTTCCTCGTATGAACAACATTAGGTTCTGACTTCTTCCTGTTTCTATTTTACTTCTATTTGCTTCGGCCTATGTTGAAAGAGGGGCAGGAACTGGTTGAACCATTTATCCTCCTCTGTCTAGGCATATAGGACATCCTGGACCGGCTATGGATTATGTTATTTTTTCTCTCCACGTAGGTGGTCTTTCTTCGATCCTAGCATCTATTAATTTCTTTACAACTTTCCTAAGGATACGACTAAAGGTGATGTCTTTATATCGGGTTCCTTTGTTTGTTTGATGTATTGCTGTAACTAGGTTCTTGTTAGTAGTTGCTATACCTGTTTTGGCTGGCGCTCTTACTATGTTATTAACAGATCGGAATTTCAATACTTCTTTTTTT
Hap_55  CATAAAGATATTGGCACTCTTTATTTTGTCTTTTCTTATTGGGCTGGGTTGGTAGGAACAGCTTTTAGCTCTATTATTCGTTTAGAGTTAGCTGTTCCTGGTGAGAGTCTTTTAGATGGGCAGCTTTATAATTTAGTTGTGACGGCGCATGCTTTAGTTATAATTTTTTTTTTAGTGATGCCAATAATGATGGGGGGTTTTGGGAATTGGTTAGTTCCTTTAATGTTAAAAGTTCCAGATATGAGGTTTCCTCGTATGAACAATATTAGGTTCTGACTTCTTCCTGTTTCTATTTTACTTCTATTTGCTTCGGCCTATGTTGAAAGAGGGGCAGGAACTGGTTGAACCATTTATCCTCCTCTGTCTAGGCATATAGGACATCCTGGACCGGCTATGGACTATGTTATTTTTTCTCTCCACGTAGGTGGTCTTTCTTCGATCCTAGCATCTATTAATTTCTTCACAACTTTCCTAAGGATACGATTAAAGGTGATGTCTTTATATCGGGTTCCTTTGTTTGTTTGATGTATTGCTGTAACTAGGTTCTTGTTAGTAGTTGCTATACCTGTTTTGGCTGGCGCTCTTACTATGTTGTTAACAGATCGGAATTTCAATACTTCTTTTTTT
Hap_56  CATAAAGATATTGGCACTCTTTATTTCGTCTTTTCTTATTGGGCTGGGTTGGTAGGAACAGCTTTTAGCTCTATTATTCGTTTAGAGTTAGCTGTCCCTGGTGAGAGTCTTTTAGATGGACAGCTTTATAATTTAGTTGTGACGGCGCATGCTTTAGTTATAATTTTTTTTTTAGTGATGCCAATAATGATGGGGGGTTTTGGGAATTGGTTAGTTCCTTTAATGTTAAAAGTTCCAGATATGAGGTTTCCTCGTATGAACAATATTAGGTTCTGACTTCTTCCTGTTTCTATTTTACTTCTATTTGCTTCGGCCTATGTTGAAAGAGGGGCAGGAACTGGTTGAACCATTTATCCTCCTCTGTCTAGGCATATAGGACATCCTGGACCGGCTATGGATTATGTTATTTTTTCTCTCCACGTAGGTGGTCTTTCTTCGATCCTAGCATCTATTAATTTCTTTACAACTTTCCTAAGGATACGACTAAAGGTGATGTCTTTATATCGGGTTCCTTTGTTTGTTTGATGTATTGCTGTAACTAGGTTCTTGTTAGTAGTTGCTATACCTGTTTTGGCTGGCGCTCTTACTATGTTGTTAACAGATCGGAATTTCAATACTTCTTTTTTT
Hap_57  CATAAAGATATTGGCACTCTTTATTTCGTCTTTTCTTATTGGGCTGGGTTGGTAGGAACAGCTTTTAGCTCTATTATTCGTTTAGAGTTAGCTGTTCCTGGTGAGAGTCTTTTAGATGGGCAGCTTTATAATTTAGTTGTGACGGCGCATGCTTTAGTTATAATTTTTTTTTTAGTGATGCCAATAATGATGGGGGGTTTTGGGAATTGGTTAGTTCCTCTAATGTTAAAAGTTCCAGATATGAGGTTTCCTCGTATGAACAATATTAGGTTCTGACTTCTTCCTGTTTCTATTTTACTTCTATTTGCTTCGGCCTATGTTGAAAGAGGGGCAGGAACTGGTTGAACCATTTATCCTCCTCTGTCTAGGCATATAGGACATCCTGGACCGGCTATGGATTATGTTATTTTTTCTCTCCACGTAGGTGGTCTTTCTTCGATCCTAGCATCTATTAATTTCTTTACAACTTTCCTAAGGATACGACTAAAGGTGATGTCTTTATATCGGGTTCCTTTGTTTGTTTGATGTATTGCTGTAACTAGGTTCTTGTTAGTAGTTGCTATACCTGTTTTGGCTGGCGCTCTTACTATGTTGTTAACAGATCGGAATTTCAATACTTCTTTTTTT
;
end;
