# Supplementary material for: Population subdivision of the surf clam Mactra chinensis in the East China Sea: Changjiang River outflow is not the sole driver
Source: PeerJ. 2015 Sep 29;3:e1240. doi: 10.7717/peerj.1240 (PMC4592156; doi:10.7717/peerj.1240)
Supplement: Supplemental Information 3 [file peerj-03-1240-s003.txt]

#NEXUS
begin data;
dimensions ntax=166 nchar=627;
format datatype=dna interleave=no gap=-;
matrix
DD22  CATAAAGATATTGGCACTCTTTATTTCGTCTTTTCTTATTGGGCTGGGTTGGTAGGAACAGCTTTTAGCTCTATTATTCGTTTAGAGTTAGCTGTTCCTGGTGAGAGTCTCTTAGATGGGCAGCTTTATAATTTAGTTGTGACGGCGCATGCTTTAGTTATAATTTTTTTTTTAGTGATGCCAATAATGATGGGGGGTTTTGGGAATTGGTTAGTTCCTTTAATGTTAAAAGTTCCAGATATGAGGTTTCCTCGTATGAACAACATTAGGTTCTGACTTCTTCCTGTTTCCATTTTACTTCTATTTGCTTCGGCCTATGTTGAAAGAGGGGCAGGAACTGGTTGAACTATTTATCCTCCTCTGTCTAGGCATATAGGACATCCTGGACCGGCTATGGATTATGTTATTTTTTCTCTCCACGTAGGTGGTCTTTCTTCGATCCTAGCATCTATTAATTTCTTTACAACTTTCCTAAGGATACGACTAAAGGTGATGTCTTTATATCGGGTTCCTTTGTTTGTTTGATGTATTGCTGTAACTAGGTTCTTGTTAGTAGTTGCTATACCTGTTTTGGCTGGCGCTCTTACTATGTTATTAACAGATCGGAATTTCAACACTTCTTTTTTT
DD13  CATAAAGATATTGGCACTCTTTATTTCGTCTTTTCTTATTGGGCTGGGTTAGTAGGAACAGCTTTTAGCTCTATTATTCGTTTAGAGTTAGCTGTTCCTGGTGAGAGTCTCTTAGATGGGCAGCTTTATAATTTAGTTGTGACGGCGCATGCTTTAGTTATAATTTTTTTTTTAGTGATGCCAATAATGATGGGGGGTTTTGGGAATTGGTTAGTTCCTTTAATGTTAAAAGTTCCAGATATGAGGTTTCCTCGTATGAACAACATTAGGTTCTGACTTCTTCCTGTTTCCATTTTACTTCTATTTGCTTCGGCCTATGTTGAAAGAGGGGCAGGAACTGGTTGAACTATTTATCCTCCTCTGTCTAGGCATATAGGACATCCTGGACCGGCTATGGATTATGTTATTTTTTCTCTCCACGTAGGTGGTCTTTCTTCGATCCTAGCATCTATTAATTTCTTTACAACTTTCCTAAGGATACGACTAAAGGTGATGTCTTTATATCGGGTTCCTTTGTTTGTTTGATGTATTGCTGTAACTAGGTTCTTGTTAGTAGTTGCTATACCTGTTTTGGCTGGCGCTCTTACTATGTTATTAACAGATCGGAATTTCAACACTTCTTTTTTT
DD11  CATAAAGATATTGGCACTCTTTATTTCGTCTTTTCTTATTGGGCTGGGTTGGTAGGAACAGCTTTTAGCTCTATTATTCGTTTAGAGTTAGCTGTTCCTGGTGAGAGTCTCTTAGATGGGCAGCTTTATAATTTAGTTGTGACGGCGCATGCTTTAGTTATAATTTTTTTTTTAGTGATGCCAATAATGATGGGGGGTTTTGGGAATTGGTTAGTTCCTTTAATGTTAAAAGTTCCAGATATGAGGTTTCCTCGTATGAACAACATTAGGTTCTGACTTCTTCCTGTTTCCATTTTACTTCTATTTGCTTCGGCCTATGTTGAAAGAGGGGCAGGAACTGGTTGAACTATTTATCCTCCTCTGTCTAGGCATATAGGACATCCTGGACCGGCTATGGATTATGTTATTTTTTCTCTCCACGTAGGTGGTCTTTCTTCGATCCTAGCATCTATTAATTTCTTTACAACTTTCCTAAGGATACGACTAAAGGTGATGTCTTTATATCGGGTTCCTTTGTTTGTTTGATGTATTGCTGTAACTAGGTTCTTGTTAGTAGTTGCTATACCTGTTTTGGCTGGCGCTCTTACTATGTTATTAACAGATCGGAATTTCAACACTTCTTTTTTT
DD10  CATAAAGATATTGGCACTCTTTATTTCGTCTTTTCTTATTGGGCTGGGTTGGTAGGAACAGCTTTTAGCTCTATTATTCGTTTAGAGTTAGCTGTTCCTGGTGAGAGTCTTTTAGATGGGCAGCTTTATAATTTAGTTGTAACGGCGCATGCTTTAGTTATAATTTTTTTTTTAGTGATGCCAATAATGATGGGGGGTTTTGGGAATTGGTTAGTTCCTTTAATGTTAAAAGTTCCAGATATGAGGTTTCCTCGTATGAACAACATTAGGTTCTGACTTCTTCCTGTTTCTATTTTACTTCTATTTGCTTCGGCCTATGTTGAAAGAGGGGCAGGAACTGGTTGAACTATTTATCCTCCTCTGTCTAGGCATATAGGACATCCTGGACCGGCTATGGATTATGTTATTTTTTCTCTCCACGTAGGTGGTCTTTCTTCGATCCTAGCATCTATTAATTTCTTTACAACTTTCCTAAGGATACGACTAAAGGTGATGTCTTTATATCGGGTTCCTTTGTTTGTTTGATTTATTGCTGTAACTAGGTTCTTGTTAGTAGTTGCTATACCTGTTTTGGCTGGCGCTCTTACTATGTTATTAACAGATCGGAATTTCAACACTTCTTTTTTT
DD5   CATAAAGATATTGGCACTCTTTATTTCGTCTTTTCTTATTGGGCTGGGTTGGTAGGAACAGCTTTTAGCTCTATTATTCGTTTAGAGTTAGCTGTTCCTGGTGAGAGTCTCTTAGATGGGCAGCTTTATAATTTAGTTGTGACGGCGCATGCTTTAGTTATAATTTTTTTTTTAGTGATGCCAATAATGATGGGGGGTTTTGGGAATTGGTTAGTTCCTTTAATGTTAAAAGTTCCAGATATGAGGTTTCCTCGTATGAACAACATTAGGTTCTGACTTCTTCCTGTTTCCATTTTACTTCTATTTGCTTCGGCCTATGTTGAAAGAGGGGCAGGAACTGGTTGAACTATTTATCCTCCTCTGTCTAGGCATATAGGACATCCTGGACCGGCTATGGATTATGTTATTTTTTCTCTCCACGTAGGTGGTCTTTCTTCGATCCTAGCATCTATTAATTTCTTTACAACTTTCCTAAGGATACGACTAAAGGTGATGTCTTTATATCGGGTTCCTTTGTTTGTTTGATGTATTGCTGTAACTAGGTTCTTGTTAGTAGTTGCTATACCTGTTTTGGCTGGCGCTCTTACTATGTTATTAACAGATCGGAATTTCAACACTTCTTTTTTT
DD19  CATAAAGATATTGGCACTCTTTATTTCGTCTTTTCTTATTGGGCTGGGTTGGTAGGAACAGCTTTTAGCTCTATTATTCGTTTAGAGTTAGCTGTTCCTGGTGAGAGTCTCTTAGATGGGCAGCTTTATAATTTAGTTGTGACGGCGCATGCTTTAGTTATAATTTTTTTTTTAGTGATGCCAATAATGATGGGGGGTTTTGGGAATTGGTTAGTTCCTTTAATGTTAAAAGTTCCAGATATGAGGTTTCCTCGTATGAACAACATTAGGTTCTGACTTCTTCCTGTTTCCATTTTACTTCTATTTGCTTCGGCCTATGTTGAAAGAGGGGCAGGAACTGGTTGAACTATTTATCCTCCTCTGTCTAGGCATATAGGACATCCTGGACCGGCTATGGATTATGTTATTTTTTCTCTCCACGTAGGTGGTCTTTCTTCGATCCTAGCATCTATTAATTTCTTTACAACTTTCCTAAGGATACGACTAAAGGTGATGTCTTTATATCGGGTTCCTTTGTTTGTTTGATGTATTGCTGTAACTAGGTTCTTGTTAGTAGTTGCTATACCTGTTTTGGCTGGCGCTCTTACTATGTTATTAACAGATCGGAATTTCAACACTTCTTTTTTT
DD12  CATAAAGATATTGGCACTCTTTATTTCGTCTTTTCTTATTGGGCTGGGTTGGTAGGAACAGCTTTTAGCTCTATTATTCGTTTAGAGTTAGCTGTTCCTGGTGAGAGTCTCTTAGATGGGCAGCTTTATAATTTAGTTGTGACGGCGCATGCTTTAGTTATAATTTTTTTTTTAGTGATGCCGATAATGATGGGGGGTTTTGGGAATTGGTTAGTTCCTTTAATGTTAAAAGTTCCAGATATGAGGTTTCCTCGTATGAACAACATTAGGTTCTGACTTCTTCCTGTTTCCATTTTACTTCTATTTGCTTCGGCCTATGTTGAAAGAGGGGCAGGAACTGGTTGAACTATTTATCCTCCTCTGTCTAGGCATATAGGACATCCTGGACCGGCTATGGATTATGTTATTTTTTCTCTCCACGTAGGTGGTCTTTCTTCGATCCTAGCATCTATTAATTTTTTTACAACTTTCCTAAGGATACGACTAAAGGTGATGTCTTTATATCGGGTTCCTTTGTTTGTTTGATGCATTGCTGTAACTAGGTTCTTGTTAGTAGTTGCTATACCTGTTTTGGCTGGTGCTCTTACTATGTTATTAACAGATCGGAATTTCAACACTTCTTTTTTT
DD14  CATAAAGATATTGGCACTCTTTATTTCGTCTTTTCTTATTGGGCTGGGTTAGTAGGAACAGCTTTTAGCTCTATTATTCGTTTAGAGTTAGCTGTTCCTGGTGAGAGTCTCTTAGATGGGCAGCTTTATAATTTAGTTGTGACGGCGCATGCTTTAGTTATAATTTTTTTTTTAGTGATGCCAATAATGATGGGGGGTTTTGGGAATTGGTTAGTTCCTTTAATGTTAAAAGTTCCAGATATGAGGTTTCCTCGTATGAACAACATTAGGTTCTGACTTCTTCCTGTTTCCATTTTACTTCTATTTGCTTCGGCCTATGTTGAAAGAGGGGCAGGAACTGGTTGAACTATTTATCCTCCTCTGTCTAGGCATATAGGACATCCTGGACCGGCTATGGATTATGTTATTTTTTCTCTCCACGTAGGTGGTCTTTCTTCGATCCTAGCATCTATTAATTTCTTTACAACTTTCCTAAGGATACGACTAAAGGTGATGTCTTTATATCGGGTTCCTTTGTTTGTTTGATGTATTGCTGTAACTAGGTTCTTGTTAGTAGTTGCTATACCTGTTTTGGCTGGCGCTCTTACTATGTTATTAACAGATCGGAATTTCAACACTTCTTTTTTT
DD20  CATAAAGATATTGGCACTCTTTATTTCGTCTTTTCTTATTGGGCTGGGTTGGTAGGAACAGCTTTTAGCTCTATTATTCGTTTAGAGTTAGCTGTTCCTGGTGAGAGTCTCTTAGATGGGCAGCTTTATAATTTAGTTGTGACGGCGCATGCTTTAGTTATAATTTTTTTTTTAGTGATGCCAATAATGATGGGGGGTTTTGGGAATTGGTTAGTTCCTTTAATGTTAAAAGTTCCAGATATGAGGTTTCCTCGTATGAACAACATTAGGTTCTGACTTCTTCCTGTTTCCATTTTACTTCTATTTGCTTCGGCCTATGTTGAAAGAGGGGCAGGAACTGGTTGAACTATTTATCCTCCTCTGTCTAGGCATATAGGACATCCTGGACCGGCTATGGATTATGTTATTTTTTCTCTCCACGTAGGTGGTCTTTCTTCGATCCTAGCATCTATTAATTTCTTTACAACTTTCCTAAGGATACGACTAAAGGTGATGTCTTTATATCGGGTTCCTTTGTTTGTTTGATGTATTGCTGTAACTAGGTTCTTGTTAGTAGTTGCTATACCTGTTTTGGCTGGCGCTCTTACTATGTTATTAACAGATCGGAATTTCAACACTTCTTTTTTT
DD18  CATAAAGATATTGGCACTCTTTATTTCGTCTTTTCTTATTGGGCTGGGTTGGTAGGAACAGCTTTTAGCTCTATTATTCGTTTAGAGTTAGCTGTTCCTGGTGAGAGTCTCTTAGATGGGCAGCTTTATAATTTAGTTGTGACGGCGCATGCTTTAGTTATAATTTTTTTTTTAGTGATGCCAATAATGATGGGGGGTTTTGGGAATTGGTTAGTTCCTTTAATGTTAAAAGTTCCAGATATGAGGTTTCCTCGTATGAACAACATTAGGTTCTGACTTCTTCCTGTTTCCATTTTACTTCTATTTGCTTCGGCCTATGTTGAAAGAGGGGCAGGAACTGGTTGAACTATTTATCCTCCTCTGTCTAGGCATATAGGACATCCTGGACCGGCTATGGATTATGTTATTTTTTCTCTCCACGTAGGTGGTCTTTCTTCGATCCTAGCATCTATTAATTTCTTTACAACTTTCCTAAGGATACGACTAAAGGTGATGTCTTTATATCGGGTTCCTTTGTTTGTTTGATGTATTGCTGTAACTAGGTTCTTGTTAGTAGTTGCTATACCTGTTTTGGCTGGCGCTCTTACTATGTTATTAACAGATCGGAATTTCAACACTTCTTTTTTT
DD16  CATAAAGATATTGGCACTCTTTATTTCGTCTTTTCTTATTGGGCTGGGTTGGTAGGAACAGCTTTTAGCTCTATTATTCGTTTAGAGTTAGCTGTTCCTGGTGAGAGTCTCTTAGATGGGCAGCTTTATAATTTAGTTGTGACGGCGCATGCTTTAGTTATAATTTTTTTTTTAGTGATGCCAATAATGATGGGGGGTTTTGGGAATTGGTTAGTTCCTTTAATGTTAAAAGTTCCAGATATGAGGTTTCCTCGTATGAACAACATTAGGTTCTGACTTCTTCCTGTTTCCATTTTACTTCTATTTGCTTCGGCCTATGTTGAAAGAGGGGCAGGAACTGGTTGAACTATTTATCCTCCTCTGTCTAGGCATATAGGACATCCTGGACCGGCTATGGATTATGTTATTTTTTCTCTCCACGTAGGTGGTCTTTCTTCGATCCTAGCATCTATTAATTTCTTTACAACTTTCCTAAGGATACGACTAAAGGTGATGTCTTTATATCGGGTTCCTTTGTTTGTTTGATGTATTGCTGTAACTAGGTTCTTGTTAGTAGTTGCTATACCTGTTTTGGCTGGCGCTCTTACTATGTTATTAACAGATCGGAATTTCAACACTTCTTTTTTT
DD6   CATAAAGATATTGGCACTCTTTATTTCGTCTTTTCTTATTGGGCTGGGTTGGTAGGAACAGCTTTTAGCTCTATTATTCGTTTAGAGTTAGCTGTTCCTGGTGAGAGTCTCTTAGATGGGCAGCTTTATAATTTAGTTGTGACGGCGCATGCTTTAGTTATAATTTTTTTTTTAGTGATGCCAATAATGATGGGGGGTTTTGGGAATTGGTTAGTTCCTTTAATGTTAAAAGTTCCAGATATGAGGTTTCCTCGTATGAACAACATTAGGTTCTGACTTCTTCCTGTTTCCATTTTACTTCTATTTGCTTCGGCCTATGTTGAAAGAGGGGCAGGAACTGGTTGAACTATTTATCCTCCTCTGTCTAGGCATATAGGACATCCTGGACCGGCTATGGATTATGTTATTTTTTCTCTCCACGTAGGTGGTCTTTCTTCGATCCTAGCATCTATTAATTTCTTTACAACTTTCCTAAGGATACGACTAAAGGTGATGTCTTTATATCGGGTTCCTTTGTTTGTTTGATGTATTGCTGTAACTAGGTTCTTGTTAGTAGTTGCTATACCTGTTTTGGCTGGCGCTCTTACTATGTTATTAACAGATCGGAATTTCAACACTTCTTTTTTT
DD4   CATAAAGATATTGGCACTCTTTATTTCGTCTTTTCTTATTGGGCTGGGTTGGTAGGAACAGCTTTTAGCTCTATTATTCGTTTAGAGTTAGCTGTTCCTGGTGAGAGTCTCTTAGATGGGCAGCTTTATAATTTAGTTGTGACGGCGCATGCTTTAGTTATAATTTTTTTTTTAGTGATGCCAATAATGATGGGGGGTTTTGGGAATTGGTTAGTTCCTTTAATGTTAAAAGTTCCAGATATGAGGTTTCCTCGTATGAACAACATTAGGTTCTGACTTCTTCCTGTTTCCATTTTACTTCTATTTGCTTCGGCCTATGTTGAAAGAGGGGCAGGAACTGGTTGAACTATTTATCCTCCTCTGTCTAGGCATATAGGACATCCTGGACCGGCTATGGATTATGTTATTTTTTCTCTCCACGTAGGTGGTCTTTCTTCGATCCTAGCATCTATTAATTTCTTTACAACTTTCCTAAGGATACGACTAAAGGTGATGTCTTTATATCGGGTTCCTTTGTTTGTTTGATGTATTGCTGTAACTAGGTTCTTGTTAGTAGTTGCTATACCTGTTTTGGCTGGCGCTCTTACTATGTTATTAACAGATCGGAATTTCAACACTTCTTTTTTT
DD1   CATAAAGATATTGGCACTCTTTATTTCGTCTTTTCTTATTGGGCTGGGTTGGTAGGAACAGCTTTTAGCTCTATTATTCGTTTAGAGTTAGCTGTTCCTGGTGAGAGTCTCTTAGATGGGCAGCTTTATAATTTAGTTGTGACGGCGCATGCTTTAGTTATAATTTTTTTTTTAGTGATGCCAATAATGATGGGGGGTTTTGGGAATTGGTTAGTTCCTTTAATGTTAAAAGTTCCAGATATGAGGTTTCCTCGTATGAACAACATTAGGTTCTGACTTCTTCCTGTTTCCATTTTACTTCTATTTGCTTCGGCCTATGTTGAAAGAGGGGCAGGAACTGGTTGAACTATTTATCCTCCTCTGTCTAGGCATATAGGACATCCTGGACCGGCTATGGATTATGTTATTTTTTCTCTCCACGTAGGTGGTCTTTCTTCGATCCTAGCATCTATTAATTTCTTTACAACTTTCCTAAGGATACGACTAAAGGTGATGTCTTTATATCGGGTTCCTTTGTTTGTTTGATGTATTGCTGTAACTAGGTTCTTGTTAGTAGTTGCTATACCTGTTTTGGCTGGCGCTCTTACTATGTTATTAACAGATCGGAATTTCAACACTTCTTTTTTT
DD23  CATAAAGATATTGGCACTCTTTATTTCGTCTTTTCTTATTGGGCTGGGTTAGTAGGAACAGCTTTTAGCTCTATTATTCGTTTAGAGTTAGCTGTTCCTGGTGAGAGTCTCTTAGATGGGCAGCTTTATAATTTAGTTGTGACGGCGCATGCTTTAGTTATAATTTTTTTTTTAGTGATGCCAATAATGATGGGGGGTTTTGGGAATTGGTTAGTTCCTTTAATGTTAAAAGTTCCAGATATGAGGTTTCCTCGTATGAACAACATTAGGTTCTGACTTCTTCCTGTTTCCATTTTACTTCTATTTGCTTCGGCCTATGTTGAAAGAGGGGCAGGAACTGGTTGAACTATTTATCCTCCTCTGTCTAGGCATATAGGACATCCTGGACCGGCTATGGATTATGTTATTTTTTCTCTCCACGTAGGTGGTCTTTCTTCGATCCTAGCATCTATTAATTTCTTTACAACTTTCCTAAGGATACGACTAAAGGTGATGTCTTTATATCGGGTTCCTTTGTTTGTTTGATGTATTGCTGTAACTAGGTTCTTGTTAGTAGTTGCTATACCTGTTTTGGCTGGCGCTCTTACTATGTTATTAACAGATCGGAATTTCAACACTTCTTTTTTT
DD9   CATAAAGATATTGGCACTCTTTATTTCGTCTTTTCTTATTGGGCTGGGTTGGTAGGAACAGCTTTTAGCTCTATTATTCGTTTAGAGTTAGCTGTTCCTGGTGAGAGTCTCTTAGATGGGCAGCTTTATAATTTAGTTGTGACGGCGCATGCTTTAGTTATAATTTTTTTTTTAGTGATGCCAATAATGATGGGGGGTTTTGGGAATTGGTTAGTTCCTTTAATGTTAAAAGTTCCAGATATGAGGTTTCCTCGTATGAACAACATTAGGTTCTGACTTCTTCCTGTTTCCATTTTACTTCTATTTGCTTCGGCCTATGTTGAAAGAGGGGCAGGAACTGGTTGAACTATTTATCCTCCTCTGTCTAGGCATATAGGACATCCTGGACCGGCTATGGATTATGTTATTTTTTCTCTCCACGTAGGTGGTCTTTCTTCGATCCTAGCATCTATTAATTTCTTTACAACTTTCCTAAGGATACGACTAAAGGTGATGTCTTTATATCGGGTTCCTTTGTTTGTTTGATGTATTGCTGTAACTAGGTTCTTGTTAGTAGTTGCTATACCTGTTTTGGCTGGCGCTCTTACTATGTTATTAACAGATCTGAATTTCAACACTTCTTTTTTT
DD2   CATAAAGATATTGGCACTCTTTATTTCGTCTTTTCTTATTGGGCTGGGTTAGTAGGAACAGCTTTTAGCTCTATTATTCGTTTAGAGTTAGCTGTTCCTGGTGAGAGTCTCTTAGATGGGCAGCTTTATAATTTAGTTGTGACGGCGCATGCTTTAGTTATAATTTTTTTTTTAGTGATGCCAATAATGATGGGGGGTTTTGGGAATTGGTTAGTTCCTTTAATGTTAAAAGTTCCAGATATGAGGTTTCCTCGTATGAACAACATTAGGTTCTGACTTCTTCCTGTTTCCATTTTACTTCTATTTGCTTCGGCCTATGTTGAAAGAGGGGCAGGAACTGGTTGAACTATTTATCCTCCTCTGTCTAGGCATATAGGACATCCTGGACCGGCTATGGATTATGTTATTTTTTCTCTCCACGTAGGTGGTCTTTCTTCGATCCTAGCATCTATTAATTTCTTTACAACTTTCCTAAGGATACGACTAAAGGTGATGTCTTTATATCGGGTTCCTTTGTTTGTTTGATGTATTGCTGTAACTAGGTTCTTGTTAGTAGTTGCTATACCTGTTTTGGCTGGCGCTCTTACTATGTTATTAACAGATCGGAATTTCAACACTTCTTTTTTT
DD21  CATAAAGATATTGGCACTCTTTATTTCGTCTTTTCTTATTGGGCTGGGTTGGTAGGAACAGCTTTTAGCTCTATTATTCGTTTAGAGTTAGCTGTTCCTGGTGAGAGTCTCTTAGATGGGCAGCTTTATAATTTAGTTGTGACGGCGCATGCTTTAGTTATAATTTTTTTTTTAGTGATGCCAATAATGATGGGGGGTTTTGGGAATTGGTTAGTTCCTTTAATGTTAAAAGTTCCAGATATGAGGTTTCCTCGTATGAACAACATTAGGTTCTGACTTCTTCCTGTTTCCATTTTACTTCTATTTGCTTCGGCCTATGTTGAAAGAGGGGCAGGAACTGGTTGAACTATTTATCCTCCTCTGTCTAGGCATATAGGACATCCTGGACCGGCTATGGATTATGTTATTTTTTCTCTCCACGTAGGTGGTCTTTCTTCGATCCTAGCATCTATTAATTTCTTTACAACTTTCCTAAGGATACGACTAAAGGTGATGTCTTTATATCGGGTTCCTTTGTTTGTTTGATGTATTGCTGTAACTAGGTTCTTGTTAGTAGTTGCTATACCTGTTTTGGCTGGCGCTCTTACTATGTTATTAACAGATCGGAATTTCAACACTTCTTTTTTT
DD15  CATAAAGATATTGGCACTCTTTATTTCGTCTTTTCTTATTGGGCTGGGTTGGTAGGAACAGCTTTTAGCTCTATTATTCGTTTAGAGTTAGCTGTTCCTGGTGAGAGTCTCTTAGATGGGCAGCTTTATAATTTAGTTGTGACGGCGCATGCTTTAGTTATAATTTTTTTTTTAGTGATGCCAATAATGATGGGGGGTTTTGGGAATTGGTTAGTTCCTTTAATGTTAAAAGTTCCAGATATGAGGTTTCCTCGTATGAACAACATTAGGTTCTGACTTCTTCCTGTTTCCATTTTACTTCTATTTGCTTCGGCCTATGTTGAAAGAGGGGCAGGAACTGGTTGAACTATTTATCCTCCTCTGTCTAGGCATATAGGACATCCTGGACCGGCTATGGATTATGTTATTTTTTCTCTCCACGTAGGTGGTCTTTCTTCGATCCTAGCATCTATTAATTTCTTTACAACTTTCCTAAGGATACGACTAAAGGTGATGTCTTTATATCGGGTTCCTTTGTTTGTTTGATGTATTGCTGTAACTAGGTTCTTGTTAGTAGTTGCTATACCTGTTTTGGCTGGCGCTCTTACTATGTTATTAACAGATCGGAATTTCAACACTTCTTTTTTT
DD17  CATAAAGATATTGGCACTCTTTATTTCGTCTTTTCTTATTGGGCTGGGTTGGTAGGAACAGCTTTTAGCTCTATTATTCGTTTAGAGTTAGCTGTTCCTGGTGAGAGTCTCTTAGATGGGCAGCTTTATAATTTAGTTGTGACGGCGCATGCTTTAGTTATAATTTTTTTTTTAGTGATGCCAATAATGATGGGGGGTTTTGGGAATTGGTTAGTTCCTTTAATGTTAAAAGTTCCAGATATGAGGTTTCCTCGTATGAACAACATTAGGTTCTGACTTCTTCCTGTTTCCATTTTACTTCTATTTGCTTCGGCCTATGTTGAAAGAGGGGCAGGAACTGGTTGAACTATTTATCCTCCTCTGTCTAGGCATATAGGACATCCTGGACCGGCTATGGATTATGTTATTTTTTCTCTCCACGTAGGTGGTCTTTCTTCGATCCTAGCATCTATTAATTTCTTTACAACTTTCCTAAGGATACGACTAAAGGTGATGTCTTTATATCGGGTTCCTTTGTTTGTTTGATGTATTGCTGTAACTAGGTTCTTGTTAGTAGTTGCTATACCTGTTTTGGCTGGCGCTCTTACTATGTTATTAACAGATCGGAATTTCAACACTTCTTTTTTT
DD3   CATAAAGATATTGGCACTCTTTATTTCGTCTTTTCTTATTGGGCTGGGTTGGTAGGAACAGCTTTTAGCTCTATTATTCGTTTAGAGTTAGCTGTTCCTGGTGAGAGTCTTTTAGATGGGCAGCTTTATAATTTAGTTGTGACGGCGCATGCTTTAGTTATAATTTTTTTTTTAGTGATGCCAATAATGATGGGGGGTTTTGGGAATTGGTTAGTTCCTTTAATGTTAAAAGTTCCAGATATGAGGTTTCCTCGTATGAACAACATTAGGTTCTGACTTCTTCCTGTTTCTATTTTACTTCTATTTGCTTCGGCCTATGTTGAAAGAGGGGCAGGAACTGGTTGAACTATTTATCCTCCTCTGTCTAGGCATATAGGACATCCTGGACCGGCTATGGATTATGTTATTTTTTCTCTCCACGTAGGTGGTCTTTCTTCGATCCTAGCATCTATTAATTTCTTTACAACTTTCCTAAGGATACGACTAAAGGTGATGTCTTTATATCGGGTTCCTTTGTTTGTTTGATGTATTGCTGTAACTAGGTTCTTGTTAGTAGTTTCTATACCTGTTTTGGCTGGCGCTCTTACTATGTTATTAACAGATCGGAATTTCAACACTTCTTTTTTT
DD8   CATAAAGATATTGGCACTCTTTATTTCGTCTTTTCTTATTGGGCTGGGTTAGTAGGAACAGCTTTTAGCTCTATTATTCGTTTAGAGTTAGCTGTTCCTGGTGAGAGTCTCTTAGATGGGCAGCTTTATAATTTAGTTGTGACGGCGCATGCTTTAGTTATAATTTTTTTTTTAGTGATGCCAATAATGATGGGGGGTTTTGGGAATTGGTTAGTTCCTTTAATGTTAAAAGTTCCAGATATGAGGTTTCCTCGTATGAACAACATTAGGTTCTGACTTCTTCCTGTTTCCATTTTACTTCTATTTGCTTCGGCCTATGTTGAAAGAGGGGCAGGAACTGGTTGAACTATTTATCCTCCTCTGTCTAGGCATATAGGACATCCTGGACCGGCTATGGATTATGTTATTTTTTCTCTCCACGTAGGTGGTCTTTCTTCGATCCTAGCATCTATTAATTTCTTTACAACTTTCCTAAGGATACGACTAAAGGTGATGTCTTTATATCGGGTTCCTTTGTTTGTTTGATGTATTGCTGTAACTAGGTTCTTGTTAGTAGTTGCTATACCTGTTTTGGCTGGCGCTCTTACTATGTTATTAACAGATCGGAATTTCAACACTTCTTTTTTT
DD7   CATAAAGATATTGGCACTCTTTATTTCGTCTTTTCTTATTGGGCTGGGTTAGTAGGAACAGCTTTTAGCTCTATTATTCGTTTAGAGTTAGCTGTTCCTGGTGAGAGTCTCTTAGATGGGCAGCTTTATAATTTAGTTGTGACGGCGCATGCTTTAGTTATAATTTTTTTTTTAGTGATGCCAATAATGATGGGGGGTTTTGGGAATTGGTTAGTTCCTTTAATGTTAAAAGTTCCAGATATGAGGTTTCCTCGTATGAACAACATTAGGTTCTGACTTCTTCCTGTTTCCATTTTACTTCTATTTGCTTCGGCCTATGTTGAAAGAGGGGCAGGAACTGGTTGAACTATTTATCCTCCTCTGTCTAGGCATATAGGACATCCTGGACCGGCTATGGATTATGTTATTTTTTCTCTCCACGTAGGTGGTCTTTCTTCGATCCTAGCATCTATTAATTTCTTTACAACTTTCCTAAGGATACGACTAAAGGTGATGTCTTTATATCGGGTTCCTTTGTTTGTTTGATGTATTGCTGTAACTAGGTTCTTGTTAGTAGTTGCTATACCTGTTTTGGCTGGCGCTCTTACTATGTTATTAACAGATCGGAATTTCAACACTTCTTTTTTT
ZH2   CATAAAGATATTGGCACTCTTTATTTCGTCTTTTCTTATTGGGCTGGGTTGGTAGGAACAGCTTTTAGCTCTATTATTCGTTTAGAGTTAGCTGTTCCTGGTGAGAGTCTCTTAGATGGGCAGCTTTATAATTTAGTTGTGACGGCGCATGCTTTAGTTATAATTTTTTTTTTAGTGATGCCAATAATGATGGGGGGTTTTGGGAATTGGTTAGTTCCTTTAATGTTAAAAGTTCCAGATATGAGGTTTCCTCGTATGAACAACATTAGGTTCTGACTTCTTCCTGTTTCCATTTTACTTCTATTTGCTTCGGCCTATGTTGAAAGAGGGGCAGGAACTGGTTGAACTATTTATCCTCCTCTGTCTAGGCATATAGGACATCCTGGACCGGCTATGGATTATGTTATTTTTTCTCTCCACGTAGGTGGTCTTTCTTCGATCCTAGCATCTATTAATTTCTTTACAACTTTCCTAAGGATACGACTAAAGGTGATGTCTTTATATCGGGTTCCTTTGTTTGTTTGATGTATTGCTGTAACTAGGTTCTTGTTAGTAGTTGCTATACCTGTTTTGGCTGGCGCTCTTACTATGTTATTAACAGATCGGAATTTCAACACTTCTTTTTTT
ZH1   CATAAAGATATTGGCACTCTTTATTTCGTCTTTTCTTATTGGGCTGGGTTGGTAGGAACAGCTTTTAGCTCTATTATTCGTTTAGAGTTAGCTGTTCCTGGTGAGAGTCTCTTAGATGGGCAGCTTTATAATTTAGTTGTGACGGCGCATGCTTTAGTTATAATTTTTTTTTTAGTGATGCCAATAATGATGGGGGGTTTTGGGAATTGGTTAGTTCCTTTAATGTTAAAAGTTCCAGATATGAGGTTTCCTCGTATGAACAACATTAGGTTCTGACTTCTTCCTGTTTCCATTTTACTTCTATTTGCTTCGGCCTATGTTGAAAGAGGGGCAGGAACTGGTTGAACTATTTATCCTCCTCTGTCTAGGCATATAGGACATCCTGGACCGGCTATGGATTATGTTATTTTTTCTCTCCACGTAGGTGGTCTTTCTTCGATCCTAGCATCTATTAATTTCTTTACAACTTTCCTAAGGATACGACTAAAGGTGATGTCTTTATATCGGGTTCCTTTGTTTGTTTGATGTATTGCTGTAACTAGGTTCTTGTTAGTAGTTGCTATACCTGTTTTGGCTGGCGCTCTTACTATGTTATTAACAGATCGGAATTTCAACACTTCTTTTTTT
ZH7   CATAAAGATATTGGCACTCTTTATTTCGTCTTTTCTTATTGGGCTGGGTTGGTAGGAACAGCTTTTAGCTCTATTATTCGTTTAGAGTTAGCTGTTCCTGGTGAGAGTCTCTTAGATGGGCAGCTTTATAATTTAGTTGTGACGGCGCATGCTTTAGTTATAATTTTTTTTTTAGTGATGCCAATAATGATGGGGGGTTTTGGGAATTGGTTAGTTCCTTTAATGTTAAAAGTTCCAGATATGAGGTTTCCTCGTATGAACAACATTAGGTTCTGACTTCTTCCTGTTTCCATTTTACTTCTATTTGCTTCGGCCTATGTTGAAAGAGGGGCAGGAACTGGTTGAACTATTTATCCTCCTCTGTCTAGGCATATAGGACATCCTGGACCGGCTATGGATTATGTTATTTTTTCTCTCCACGTAGGTGGTCTTTCTTCGATCCTAGCATCTATTAATTTCTTTACAACTTTCCTAAGGATACGACTAAAGGTGATGTCTTTATATCGGGTTCCTTTGTTTGTTTGACGTATTGCTGTAACTAGGTTCTTGTTAGTAGTTGCTATACCTGTTTTGGCTGGCGCTCTTACTATGTTATTAACAGATCGGAATTTCAACACTTCTTTTTTT
ZH4   CATAAAGATATTGGCACTCTTTATTTCGTCTTTTCTTATTGGGCTGGGTTGGTAGGAACAGCTTTTAGCTCTATTATTCGTTTAGAGTTAGCTGTTCCTGGTGAGAGTCTCTTAGATGGGCAGCTTTATAATTTAGTTGTGACGGCGCATGCTTTAGTTATAATTTTTTTTTTAGTGATGCCAATAATGATGGGGGGTTTTGGGAATTGGTTAGTTCCTTTAATGTTAAAAGTTCCAGATATGAGGTTTCCTCGTATGAACAACATTAGGTTCTGACTTCTTCCTGTTTCCATTTTGCTTCTATTTGCTTCGGCCTATGTTGAAAGAGGGGCAGGAACTGGTTGAACTATTTATCCTCCTCTGTCTAGGCATATAGGACATCCTGGACCGGCTATGGATTATGTTATTTTTTCTCTCCACGTAGGTGGTCTTTCTTCGATCCTAGCATCTATTAATTTCTTTACAACTTTCCTAAGGATACGACTAAAGGTGATGTCTTTATATCGGGTTCCTTTGTTTGTTTGATGTATTGCTGTAACTAGGTTCTTGTTAGTAGTTGCTATACCTGTTTTGGCTGGCGCTCTTACTATGTTATTAACAGATCGGAATTTCAACACTTCTTTTTTT
ZH6   CATAAAGATATTGGCACTCTTTATTTCGTCTTTTCTTATTGGGCTGGGTTGGTAGGAACAGCTTTTAGCTCTATTATTCGTTTAGAGTTAGCTGTTCCTGGTGAGAGTCTCTTAGATGGGCAGCTTTATAATTTAGTTGTGACGGCGCATGCTTTAGTTATAATTTTTTTTTTAGTGATGCCAATAATGATGGGGGGTTTTGGGAATTGGTTAGTTCCTTTAATGTTAAAAGTTCCAGATATGAGGTTTCCTCGTATGAACAACATTAGGTTCTGACTTCTTCCTGTTTCCATTTTACTTCTATTTGCTTCGGCCTATGTTGAAAGAGGGGCAGGAACTGGTTGAACTATTTATCCTCCTCTGTCTAGGCATATAGGACATCCTGGACCGGCTATGGATTATGTTATTTTTTCTCTCCACGTAGGTGGTCTTTCTTCGATCCTAGCATCTATTAATTTCTTTACAACTTTCCTAAGGATACGACTAAAGGTGATGTCTTTATATCGGGTTCCTTTGTTTGTTTGATGTATTGCTGTAACTAGGTTCTTGTTAGTAGTTGCTATACCTGTTTTGGCTGGCGCTCTTACTATGTTATTAACAGATCGGAATTTCAACACTTCTTTTTTT
ZH5   CATAAAGATATTGGCACTCTTTATTTCGTCTTTTCTTATTGGGCTGGGTTGGTAGGAACAGCTTTTAGCTCTATTATTCGTTTAGAGTTAGCTGTTCCTGGTGAGAGTCTCTTAGATGGGCAGCTTTATAATTTAGTTGTGACGGCGCATGCTTTAGTTATAATTTTTTTTTTAGTGATGCCAATAATGATGGGGGGTTTTGGGAATTGGTTAGTTCCTTTAATGTTAAAAGTTCCAGATATGAGGTTTCCTCGTATGAACAACATTAGGTTCTGACTTCTTCCTGTTTCCATTTTACTTCTATTTGCTTCGGCCTATGTTGAAAGAGGGGCAGGAACTGGTTGAACTATTTATCCTCCTCTGTCTAGGCATATAGGACATCCTGGACCGGCTATGGATTATGTTATTTTTTCTCTCCACGTAGGTGGTCTTTCTTCGATCCTAGCATCTATTAATTTCTTTACAACTTTCCTAAGGATACGACTAAAGGTGATGTCTTTATATCGGGTTCCTTTGTTTGTTTGATGTATTGCTGTAACTAGGTTCTTGTTAGTAGTTGCTATACCTGTTTTGGCTGGCGCTCTTACTATGTTATTAACAGATCGGAATTTCAACACTTCTTTTTTT
ZH12  CATAAAGATATTGGCACTCTTTATTTCGTCTTTTCTTATTGGGCTGGGTTGGTAGGAACAGCTTTTAGCTCTATTATTCGTTTAGAGTTAGCTGTTCCTGGTGAGAGTCTCTTAGATGGGCAGCTTTATAATTTAGTTGTGACGGCGCATGCTTTAGTTATAATTTTTTTTTTAGTGATGCCAATAATGATGGGGGGTTTTGGGAATTGGTTAGTTCCTTTAATGTTAAAAGTTCCAGATATGAGGTTTCCTCGTATGAACAACATTAGGTTCTGACTTCTTCCTGTTTCCATTTTACTTCTATTTGCTTCGGCCTATGTTGAAAGAGGGGCAGGAACTGGTTGAACTATTTATCCTCCTCTGTCTAGGCATATAGGACATCCTGGACCGGCTATGGATTATGTTATTTTTTCTCTCCACGTAGGTGGTCTTTCTTCGATCCTAGCATCTATTAATTTCTTTACAACTTTCCTAAGGATACGACTAAAGGTGATGTCTTTATATCGGGTTCCTTTGTTTGTTTGATGTATTGCTGTAACTAGGTTCTTGTTAGTAGTTGCTATACCTGTTTTGGCTGGCGCTCTTACTATGTTATTAACAGATCGGAATTTCAACACTTCTTTTTTT
ZH14  CATAAAGATATTGGCACTCTTTATTTCGTCTTTTCTTATTGGGCTGGGTTGGTAGGAACAGCTTTTAGCTCTATTATTCGTTTAGAGTTAGCTGTTCCTGGTGAGAGTCTCTTAGATGGGCAGCTTTATAATTTAGTTGTGACGGCGCATGCTTTAGTTATAATTTTTTTTTTAGTGATGCCGATAATGATGGGGGGTTTTGGGAATTGGTTAGTTCCTTTAATGTTAAAAGTTCCAGATATGAGGTTTCCTCGTATGAACAACATTAGGTTCTGACTTCTTCCTGTTTCCATTTTACTTCTATTTGCTTCGGCCTATGTTGAAAGAGGGGCAGGAACTGGTTGAACTATTTATCCTCCTCTGTCTAGGCATATAGGACATCCTGGACCGGCTATGGATTATGTTATTTTTTCTCTCCACGTAGGTGGTCTTTCTTCGATCCTAGCATCTATTAATTTTTTTACAACTTTCCTAAGGATACGACTAAAGGTGATGTCTTTATATCGGGTTCCTTTGTTTGTTTGATGCATTGCTGTAACTAGGTTCTTGTTAGTAGTTGCTATACCTGTTTTGGCTGGCGCTCTTACTATGTTATTAACAGATCGGAATTTCAACACTTCTTTTTTT
ZH16  CATAAAGATATTGGCACTCTTTATTTCGTCTTTTCTTATTGGGCTGGGTTGGTAGGAACAGCTTTTAGCTCTATTATTCGTTTAGAGTTAGCTGTTCCTGGTGAGAGTCTCTTAGATGGGCAGCTTTATAATTTAGTTGTGACGGCGCATGCTTTAGTTATAATTTTTTTTTTAGTGATGCCAATAATGATGGGGGGTTTTGGGAATTGGTTAGTTCCTTTAATGTTAAAAGTTCCAGATATGAGGTTTCCTCGTATGAACAATATTAGGTTCTGACTTCTTCCTGTTTCCATTTTACTTCTATTTGCTTCGGCCTATGTTGAAAGAGGGGCAGGAACTGGTTGAACTATTTATCCTCCTCTGTCTAGGCATATAGGACATCCTGGACCGGCTATGGATTATGTTATTTTTTCTCTCCACGTAGGTGGTCTTTCTTCGATCCTAGCATCTATTAATTTCTTTACAACTTTCCTAAGGATACGACTAAAGGTGATGTCTTTATATCGGGTTCCTTTGTTTGTTTGATGTATTGCTGTAACTAGGTTCTTGTTAGTAGTTGCTATACCTGTTTTGGCTGGCGCTCTTACTATGTTATTAACAGATCGGAATTTCAATACTTCTTTTTTT
ZH15  CATAAAGATATTGGCACTCTTTATTTCGTCTTTTCTTATTGGGCTGGGTTGGTAGGAACAGCTTTTAGCTCTATTATTCGTTTAGAGTTAGCTGTTCCTGGTGAGAGTCTCTTAGATGGGCAGCTTTATAATTTAGTTGTGACGGCGCATGCTTTAGTTATAATTTTTTTTTTAGTGATGCCAATAATGATGGGGGGTTTTGGGAATTGGTTAGTTCCTTTAATGTTAAAAGTTCCAGATATGAGGTTTCCTCGTATGAACAACATTAGGTTCTGACTTCTTCCTGTTTCCATTTTACTTCTATTTGCTTCGGCCTATGTTGAAAGAGGGGCAGGAACTGGTTGAACTATTTATCCTCCTCTGTCTAGGCATATAGGACATCCTGGACCGGCTATGGATTATGTTATTTTTTCTCTCCACGTAGGTGGTCTTTCTTCGATCCTAGCATCTATTAATTTCTTTACAACTTTCCTAAGGATACGACTAAAGGTGATGTCTTTATATCGGGTTCCTTTGTTTGTTTGATGTATTGCTGTAACTAGGTTCTTGTTAGTAGTTGCTATACCTGTTTTGGCTGGCGCTCTTACTATGTTATTAACAGATCGGAATTTCAACACTTCTTTTTTT
ZH10  CATAAAGATATTGGCACTCTTTATTTCGTCTTTTCTTATTGGGCTGGGTTGGTAGGAACAGCTTTTAGCTCTATTATTCGTTTAGAGTTAGCTGTTCCTGGTGAGAGTCTCTTAGATGGGCAGCTTTATAATTTAGTTGTGACGGCGCATGCTTTAGTTATAATTTTTTTTTTAGTGATGCCAATAATGATGGGGGGTTTTGGGAATTGGTTAGTTCCTTTAATGTTAAAAGTTCCAGATATGAGGTTTCCTCGTATGAACAACATTAGGTTCTGACTTCTTCCTGTTTCCATTTTACTTCTATTTGCTTCGGCCTATGTTGAAAGAGGGGCAGGAACTGGTTGAACTATTTATCCTCCTCTGTCTAGGCATATAGGACATCCTGGACCGGCTATGGATTATGTTATTTTTTCTCTCCACGTAGGTGGTCTTTCTTCGATCCTAGCATCTATTAATTTCTTTACAACTTTCCTAAGGATACGACTAAAGGTGATGTCTTTATATCGGGTTCCTTTGTTTGTTTGATGTATTGCTGTAACTAGGTTCTTGTTAGTAGTTGCTATACCTGTTTTGGCTGGCGCTCTTACTATGTTATTAACAGATCGGAATTTCAACACTTCTTTTTTT
ZH13  CATAAAGATATTGGCACTCTTTATTTCGTCTTTTCTTATTGGGCTGGGTTGGTAGGAACAGCTTTTAGCTCTATTATTCGTTTAGAGTTAGCTGTTCCTGGTGAGAGTCTCTTAGATGGGCAGCTTTATAATTTAGTTGTGACGGCGCATGCTTTAGTTATAATTTTTTTTTTAGTGATGCCAATAATGATGGGGGGTTTTGGGAATTGGTTAGTTCCTTTAATGTTAAAAGTTCCAGATATGAGGTTTCCTCGTATGAACAACATTAGGTTCTGACTTCTTCCTGTTTCCATTTTACTTCTATTTGCTTCGGCCTATGTTGAAAGAGGGGCAGGAACTGGTTGAACTATTTATCCTCCTCTGTCTAGGCATATAGGACATCCTGGACCGGCTATGGATTATGTTATTTTTTCTCTCCACGTAGGTGGTCTTTCTTCGATCCTAGCATCTATTAATTTCTTTACAACTTTCCTAAGGATACGACTAAAGGTGATGTCTTTATATCGGGTTCCTTTGTTTGTTTGATGTATTGCTGTAACTAGGTTCTTGTTAGTAGTTGCTATACCTGTTTTGGCTGGCGCTCTTACTATGTTATTAACAGATCGGAATTTCAACACTTCTTTTTTT
ZH3   CATAAAGATATTGGCACTCTTTATTTCGTCTTTTCTTATTGGGCTGGGTTGGTAGGAACAGCTTTTAGCTCTATTATTCGTTTAGAGTTAGCTGTTCCTGGTGAGAGTCTCTTAGATGGGCAGCTTTATAATTTAGTTGTGACGGCGCATGCTTTAGTTATAATTTTTTTTTTAGTGATGCCAATAATGATGGGGGGTTTTGGGAATTGGTTAGTTCCTTTAATGTTAAAAGTTCCAGATATGAGGTTTCCTCGTATGAACAACATTAGGTTCTGACTTCTTCCTGTTTCCATTTTACTTCTATTTGCTTCGGCCTATGTTGAAAGAGGGGCAGGAACTGGTTGAACTATTTATCCTCCTCTGTCTAGGCATATAGGACATCCTGGACCGGCTATGGATTATGTTATTTTTTCTCTCCACGTAGGTGGTCTTTCTTCGATCCTAGCATCTATTAATTTCTTTACAACTTTCCTAAGGATACGACTAAAGGTGATGTCTTTATATCGGGTTCCTTTGTTTGTTTGATGTATTGCTGTAACTAGGTTCTTGTTAGTAGTTGCTATACCTGTTTTGGCTGGCGCTCTTACTATGTTATTAACAGATCGGAATTTCAACACTTCTTTTTTT
ZH11  CATAAAGATATTGGCACTCTTTATTTCGTCTTTTCTTATTGGGCTGGGTTGGTAGGAACAGCTTTTAGCTCTATTATTCGTTTAGAGTTAGCTGTTCCTGGTGAGAGTCTCTTAGATGGGCAGCTTTATAATTTAGTTGTGACGGCGCATGCTTTAGTTATAATTTTTTTTTTAGTGATGCCAATAATGATGGGGGGTTTTGGGAATTGGTTAGTTCCTTTAATGTTAAAAGTTCCAGATATGAGGTTTCCTCGTATGAACAACATTAGGTTCTGACTTCTTCCTGTTTCCATTTTACTTCTATTTGCTTCGGCCTATGTTGAAAGAGGGGCAGGAACTGGTTGAACTATTTATCCTCCTCTGTCTAGGCATATAGGACATCCTGGACCGGCTATGGATTATGTTATTTTTTCTCTCCACGTAGGTGGTCTTTCTTCGATCCTAGCATCTATTAATTTCTTTACAACTTTCCTAAGGATACGACTAAAGGTGATGTCTTTATATCGGGTTCCTTTGTTTGTTTGATGTATTGCTGTAACTAGGTTCTTGTTAGTAGTTGCTATACCTGTTTTGGCTGGCGCTCTTACTATGTTATTAACAGATCGGAATTTCAACACTTCTTTTTTT
ZH9   CATAAAGATATTGGCACTCTTTATTTCGTCTTTTCTTATTGGGCTGGGTTGGTAGGAACAGCTTTTAGCTCTATTATTCGTTTAGAGTTAGCTGTTCCTGGTGAGAGTCTCTTAGATGGGCAGCTTTATAATTTAGTTGTGACGGCGCATGCTTTAGTTATAATTTTTTTTTTAGTGATGCCGATAATGATGGGGGGTTTTGGGAATTGGTTAGTTCCTTTAATGTTAAAAGTTCCAGATATGAGGTTTCCTCGTATGAACAACATTAGGTTCTGACTTCTTCCTGTTTCCATTTTACTTCTATTTGCTTCGGCCTATGTTGAAAGAGGGGCAGGAACTGGTTGAACTATTTATCCTCCTCTGTCTAGGCATATAGGACATCCTGGACCGGCTATGGATTATGTTATTTTTTCTCTCCACGTAGGTGGTCTTTCTTCGATCCTAGCATCTATTAATTTTTTTACAACTTTCCTAAGGATACGACTAAAGGTGATGTCTTTATATCGGGTTCCTTTGTTTGTTTGATGCATTGCTGTAACTAGGTTCTTGTTAGTAGTTGCTATACCTGTTTTGGCTGGCGCTCTTACTATGTTATTAACAGATCGGAATTTCAACACTTCTTTTTTT
ZH8   CATAAAGATATTGGCACTCTTTATTTCGTCTTTTCTTATTGGGCTGGGTTGGTAGGAACAGCTTTTAGCTCTATTATTCGTTTAGAGTTAGCTGTTCCTGGTGAGAGTCTCTTAGATGGGCAGCTTTATAATTTAGTTGTGACGGCGCATGCTTTAGTTATAATTTTTTTTTTAGTGATGCCAATAATGATGGGGGGTTTTGGGAATTGGTTAGTTCCTTTAATGTTAAAAGTTCCAGATATGAGGTTTCCTCGTATGAACAACATTAGGTTCTGACTTCTTCCTGTTTCCATTTTACTTCTATTTGCTTCGGCCTATGTTGAAAGAGGGGCAGGAACTGGTTGAACTATTTATCCTCCTCTGTCTAGGCATATAGGACATCCTGGACCGGCTATGGATTATGTTATTTTTTCTCTCCACGTAGGTGGTCTTTCTTCGATCCTAGCATCTATTAATTTCTTTACAACTTTCCTAAGGATACGACTAAAGGTGATGTCTTTATATCGGGTTCCTTTGTTTGTTTGATGTATTGCTGTAACTAGGTTCTTGTTAGTAGTTGCTATACCTGTTTTGGCTGGCGCTCTTACTATGTTATTAACAGATCGGAATTTCAACACTTCTTTTTTT
QH3   CATAAAGATATTGGCACTCTTTATTTCGTCTTTTCTTATTGGGCTGGGTTGGTAGGAACAGCTTTTAGCTCTATTATTCGTTTAGAGTTAGCTGTTCCTGGTGAGAGTCTCTTAGATGGGCAGCTTTATAATTTAGTTGTGACGGCGCATGCTTTAGTTATAATTTTTTTTTTAGTGATGCCAATAATGATGGGGGGTTTTGGGAATTGGTTAGTTCCTTTAATGTTAAAAGTTCCAGATATGAGGTTTCCTCGTATGAACAACATTAGGTTCTGACTTCTTCCTGTTTCCATTTTACTTCTATTTGCTTCGGCCTATGTTGAAAGAGGGGCAGGAACTGGTTGAACTATTTATCCTCCTCTGTCTAGGCATATAGGACATCCTGGACCGGCTATGGATTATGTTATTTTTTCTCTCCACGTAGGTGGTCTTTCTTCGATCCTAGCATCTATTAATTTCTTTACAACTTTCCTAAGGATACGACTAAAGGTGATGTCTTTATATCGGGTTCCTTTGTTTGTTTGATGTATTGCTGTAACTAGGTTCTTGTTAGTAGTTGCTATACCTGTTTTGGCTGGCGCTCTTACTATGTTATTAACAGATCGGAATTTCAACACTTCTTTTTTT
QH16  CATAAAGATATTGGCACTCTTTATTTCGTCTTTTCTTATTGGGCTGGGTTAGTAGGAACAGCTTTTAGCTCTATTATTCGTTTAGAGTTAGCTGTTCCTGGTGAGAGTCTCTTAGATGGGCAGCTTTATAATTTAGTTGTGACGGCGCATGCTTTAGTTATAATTTTTTTTTTAGTGATGCCAATAATGATGGGGGGTTTTGGGAATTGGTTAGTTCCTTTAATGTTAAAAGTTCCAGATATGAGGTTTCCTCGTATGAACAACATTAGGTTCTGACTTCTTCCTGTTTCCATTTTACTTCTATTTGCTTCGGCCTATGTTGAAAGAGGGGCAGGAACTGGTTGAACTATTTATCCTCCTCTGTCTAGGCATATAGGACATCCTGGACCGGCTATGGATTATGTTATTTTTTCTCTCCACGTAGGTGGTCTTTCTTCGATCCTAGCATCTATTAATTTCTTTACAACTTTCCTAAGGATACGACTAAAGGTGATGTCTTTATATCGGGTTCCTTTGTTTGTTTGATGTATTGCTGTAACTAGGTTCTTGTTAGTAGTTGCTATACCTGTTTTGGCTGGCGCTCTTACTATGTTATTAACAGATCGGAATTTCAACACTTCTTTTTTT
QH17  CATAAAGATATTGGCACTCTTTATTTCGTCTTTTCTTATTGGGCTGGGTTGGTAGGAACAGCTTTTAGCTCTATTATTCGTTTAGAGTTAGCTGTTCCTGGTGAGAGTCTCTTAGATGGGCAGCTTTATAATTTAGTTGTGACGGCGCATGCTTTAGTTATAATTTTTTTTTTAGTGATGCCAATAATGATGGGGGGTTTTGGGAATTGGTTAGTTCCTTTAATGTTAAAAGTTCCAGATATGAGGTTTCCTCGTATGAACAACATTAGGTTCTGACTTCTTCCTGTTTCCATTTTACTTCTATTTGCTTCGGCCTATGTTGAAAGAGGGGCAGGAACTGGTTGAACTATTTATCCTCCTCTGTCTAGGCATATAGGACATCCTGGACCGGCTATGGATTATGTTATTTTTTCTCTCCACGTAGGTGGTCTTTCTTCGATCCTAGCATCTATTAATTTCTTTACAACTTTCCTAAGGATACGACTAAAGGTGATGTCTTTATATCGGGTTCCTTTGTTTGTTTGATGTATTGCTGTAACTAGGTTCTTGTTAGTAGTTGCTATACCTGTTTTGGCTGGCGCTCTTACTATGTTATTAACAGATCGGAATTTCAACACTTCTTTTTTT
QH5   CATAAAGATATTGGCCCTCTTTATTTCGTCTTTTCTTATTGGGCTGGGTTGGTAGGAACAGCTTTTAGCTCTATTATTCGTTTAGAGTTAGCTGTTCCTGGTGAGAGTCTCTTAGATGGGCAGCTTTATAATTTAGTTGTGACGGCGCATGCTTTAGTTATAATTTTTTTTTTAGTGATGCCAATAATGATGGGGGGTTTTGGGAATTGGTTAGTTCCTTTAATGTTAAAAGTTCCAGATATGAGGTTTCCTCGTATGAACAACATTAGGTTCTGACTTCTTCCTGTTTCCATTTTACTTCTATTTGCTTCGGCCTATGTTGAAAGAGGGGCAGGAACTGGTTGAACTATTTATCCTCCTCTGTCTAGGCATATAGGACATCCTGGACCGGCTATGGATTATGTTATTTTTTCTCTCCACGTAGGTGGTCTTTCTTCGATCCTAGCATCTATTAATTTCTTTACAACTTTCCTAAGGATACGACTAAAGGTGATGTCTTTATATCGGGTTCCTTTGTTTGTTTGATGTATTGCTGTAACTAGGTTCTTGTTAGTAGTTGCTATACCTGTTTTGGCTGGCGCTCTTACTATGTTATTAACAGATCGGAATTTCAACACTTCTTTTTTT
QH6   CATAAAGATATTGGCACTCTTTATTTCGTCTTTTCTTATTGGGCTGGGTTGGTAGGAACAGCTTTTAGCTCTATTATTCGTTTAGAGTTAGCTGTTCCTGGTGAGAGTCTCTTAGATGGGCAGCTTTATAATTTAGTTGTGACGGCGCATGCTTTAGTTATAATTTTTTTTTTAGTGATGCCAATAATGATGGGGGGTTTTGGGAATTGGTTAGTTCCTTTAATGTTAAAAGTTCCAGATATGAGGTTTCCTCGTATGAACAACATTAGGTTCTGACTTCTTCCTGTTTCCATTTTACTTCTATTTGCTTCGGCCTATGTTGAAAGAGGGGCAGGAACTGGTTGAACTATTTATCCTCCTCTGTCTAGGCATATAGGACATCCTGGACCGGCTATGGATTATGTTATTTTTTCTCTCCACGTAGGTGGTCTTTCTTCGATCCTAGCATCTATTAATTTCTTTACAACTTTCCTAAGGATACGACTAAAGGTGATGTCTTTATATCGGGTTCCTTTGTTTGTTTGATGTATTGCTGTAACTAGGTTCTTGTTAGTAGTTGCTATACCTGTTTTGGCTGGCGCTCTTACTATGTTATTAACAGATCGGAATTTCAACACTTCTTTTTTT
QH10  CATAAAGATATTGGCACTCTTTATTTCGTCTTTTCTTATTGGGCTGGGTTGGTAGGAACAGCTTTTAGCTCTATTATTCGTTTAGAGTTAGCTGTTCCTGGTGAGAGTCTTTTAGATGGGCAGCTTTATAATTTAGTTGTAACGGCGCATGCTTTAGTTATAATTTTTTTTTTAGTGATGCCAATAATGATGGGGGGTTTTGGGAATTGGTTAGTTCCTTTAATGTTAAAAGTTCCAGATATGAGGTTTCCTCGTATGAACAACATTAGGTTCTGACTTCTTCCTGTTTCTATTTTACTTCTATTTGCTTCGGCCTATGTTGAAAGAGGGGCAGGAACTGGTTGAACTATTTATCCTCCTCTGTCTAGGCATATAGGACATCCTGGACCGGCTATGGATTATGTTATTTTTTCTCTCCACGTAGGTGGTCTTTCTTCGATCCTAGCATCTATTAATTTCTTTACAACTTTCCTAAGGATACGACTAAAGGTGATGTCTTTATATCGGGTTCCTTTGTTTGTTTGATGTATTGCTGTAACTAGGTTCTTGTTAGTAGTTGCTATACCTGTTTTGGCTGGCGCTCTTACTATGTTATTAACAGATCGGAATTTCAACACTTCTTTTTTT
QH12  CATAAAGATATTGGCACTCTTTATTTCGTCTTTTCTTATTGGGCTGGGTTGGTAGGAACAGCTTTTAGCTCTATTATTCGTTTAGAGTTAGCTGTTCCTGGTGAGAGTCTCTTAGATGGGCAGCTTTATAATTTAGTTGTGACGGCGCATGCTTTAGTTATAATTTTTTTTTTAGTGATGCCAATAATGATGGGGGGTTTTGGGAATTGGTTAGTTCCTTTAATGTTAAAAGTTCCAGATATGAGGTTTCCTCGTATGAACAACATTAGGTTCTGACTTCTTCCTGTTTCCATTTTACTTCTATTTGCTTCGGCCTATGTTGAAAGAGGGGCAGGAACTGGTTGAACTATTTATCCTCCTCTGTCTAGGCATATAGGACATCCTGGACCGGCTATGGATTATGTTATTTTTTCTCTCCACGTAGGTGGTCTTTCTTCGATCCTAGCATCTATTAATTTCTTTACAACTTTCCTAAGGATACGACTAAAGGTGATGTCTTTATATCGGGTTCCTTTGTTTGTTTGATGTATTGCTGTAACTAGGTTCTTGTTAGTAGTTGCTATACCTGTTTTGGCTGGCGCTCTTACTATGTTATTAACAGATCGGAATTTCAACACTTCTTTTTTT
QH8   CATAAAGATATTGGCACTCTTTATTTCGTCTTTTCTTATTGGGCTGGGTTGGTAGGAACAGCTTTTAGCTCTATTATTCGTTTAGAGTTAGCTGTTCCTGGTGAGAGTCTCTTAGATGGGCAGCTTTATAATTTAGTTGTGACGGCGCATGCTTTAGTTATAATTTTTTTTTTAGTGATGCCAATAATGATGGGGGGTTTTGGGAATTGGTTAGTTCCTTTAATGTTAAAAGTTCCAGATATGAGGTTTCCTCGTATGAACAACATTAGGTTCTGACTTCTTCCTGTTTCCATTTTACTTCTATTTGCTTCGGCCTATGTTGAAAGAGGGGCAGGAACTGGTTGAACTATTTATCCTCCTCTGTCTAGGCATATAGGACATCCTGGACCGGCTATGGATTATGTTATTTTTTCTCTCCACGTAGGTGGTCTTTCTTCGATCCTAGCATCTATTAATTTCTTTACAACTTTCCTAAGGATACGACTAAAGGTGATGTCTTTATATCGGGTTCCTTTGTTTGTTTGATGTATTGCTGTAACTAGGTTCTTGTTAGTAGTTGCTATACCTGTTTTGGCTGGCGCTCTTACTATGTTATTAACAGATCGGAATTTCAACACTTCTTTTTTT
QH15  CATAAAGATATTGGCACTCTTTATTTCGTCTTTTCTTATTGGGCTGGGTTGGTAGGAACAGCTTTTAGCTCTATTATTCGTTTAGAGTTAGCTGTTCCTGGTGAGAGTCTCTTAGATGGGCAGCTTTATAATTTAGTTGTGACGGCGCATGCTTTAGTTATAATTTTTTTTTTAGTGATGCCAATAATGATGGGGGGTTTTGGGAATTGGTTAGTTCCTTTAATGTTAAAAGTTCCAGATATGAGGTTTCCTCGTATGAACAACATTAGGTTCTGACTTCTTCCTGTTTCCATTTTACTTCTATTTGCTTCGGCCTATGTTGAAAGAGGGGCAGGAACTGGTTGAACTATTTATCCTCCTCTGTCTAGGCATATAGGACATCCTGGACCGGCTATGGATTATGTTATTTTTTCTCTCCACGTAGGTGGTCTTTCTTCGATCCTAGCATCTATTAATTTCTTTACAACTTTCCTAAGGATACGACTAAAGGTGATGTCTTTATATCGGGTTCCTTTGTTTGTTTGATGTATTGCTGTAACTAGGTTCTTGTTAGTAGTTGCTATACCTGTTTTGGCTGGCGCTCTTACTATGTTATTAACAGATCGGAATTTCAACACTTCTTTTTTT
QH11  CATAAAGATATTGGCACTCTTTATTTCGTCTTTTCTTATTGGGCTGGGTTGGTAGGAACAGCTTTTAGCTCTATTATTCGTTTAGAGTTAGCTGTTCCTGGTGAGAGTCTCTTAGATGGGCAGCTTTATAATTTAGTTGTGACGGCGCATGCTTTAGTTATAATTTTTTTTTTAGTGATGCCAATAATGATGGGGGGTTTTGGGAATTGGTTAGTTCCTTTAATGTTAAAAGTTCCAGATATGAGGTTTCCTCGTATGAACAACATTAGGTTCTGACTTCTTCCTGTTTCCATTTTACTTCTATTTGCTTCGGCCTATGTTGAAAGAGGGGCAGGAACTGGTTGAACTATTTATCCTCCTCTGTCTAGGCATATAGGACATCCTGGACCGGCTATGGATTATGTTATTTTTTCTCTCCACGTAGGTGGTCTTTCTTCGATCCTAGCATCTATTAATTTCTTTACAACTTTCCTAAGGATACGACTAAAGGTGATGTCTTTATATCGGGTTCCTTTGTTTGTTTGATGTATTGCTGTAACTAGGTTCTTGTTAGTAGTTGCTATACCTGTTTTGGCTGGCGCTCTTACTATGTTATTAACAGATCGGAATTTCAACACTTCTTTTTTT
QH14  CATAAAGATATTGGCACTCTTTATTTCGTCTTTTCTTATTGGGCTGGGTTGGTAGGAACAGCTTTTAGCTCTATTATTCGTTTAGAGTTAGCTGTTCCTGGTGAGAGTCTCTTAGATGGGCAGCTTTATAATTTAGTTGTGACGGCGCATGCTTTAGTTATAATTTTTTTTTTAGTGATGCCAATAATGATGGGGGGTTTTGGGAATTGGTTAGTTCCTTTAATGTTAAAAGTTCCAGATATGAGGTTTCCTCGTATGAACAACATTAGGTTCTGACTTCTTCCTGTTTCCATTTTACTTCTATTTGCTTCGGCCTATGTTGAAAGAGGGGCAGGAACTGGTTGAACTATTTATCCTCCTCTGTCTAGGCATATAGGACATCCTGGACCGGCTATGGATTATGTTATTTTTTCTCTCCACGTAGGTGGTCTTTCTTCGATCCTAGCATCTATTAATTTCTTTACAACTTTCCTAAGGATACGACTAAAGGTGATGTCTTTATATCGGGTTCCTTTGTTTGTTTGATGTATTGCTGTAACTAGGTTCTTGTTAGTAGTTGCTATACCTGTTTTGGCTGGCGCTCTTACTATGTTATTAACAGATCGGAATTTCAACACTTCTTTTTTT
QH13  CATAAAGATATTGGCACTCTTTATTTCGTCTTTTCTTATTGGGCTGGGTTGGTAGGAACAGCTTTTAGCTCTATTATTCGTTTAGAGTTAGCTGTTCCTGGTGAGAGTCTCTTAGATGGGCAGCTTTATAATTTAGTTGTGACGGCGCATGCTTTAGTTATAATTTTTTTTTTAGTGATGCCAATAATGATGGGGGGTTTTGGGAATTGGTTAGTTCCTTTAATGTTAAAAGTTCCAGATATGAGGTTTCCTCGTATGAACAACATTAGGTTCTGACTTCTTCCTGTTTCCATTTTACTTCTATTTGCTTCGGCCTATGTTGAAAGAGGGGCAGGAACTGGTTGAACTATTTATCCTCCTCTGTCTAGGCATATAGGACATCCTGGACCGGCTATGGATTATGTTATTTTTTCTCTCCACGTAGGTGGTCTTTCTTCGATCCTAGCATCTATTAATTTCTTTACAACTTTCCTAAGGATACGACTAAAGGTGATGTCTTTATATCGGGTTCCTTTGTTTGTTTGATGTATTGCTGTAACTAGGTTCTTGTTAGTAGTTGCTATACCTGTTTTGGCTGGCGCTCTTACTATGTTATTAACAGATCGGAATTTCAACACTTCTTTTTTT
QH2   CATAAAGATATTGGCACTCTTTATTTCGTCTTTTCTTATTGGGCTGGGTTAGTAGGAACAGCTTTTAGCTCTATTATTCGTTTAGAGTTAGCTGTTCCTGGTGAGAGTCTCTTAGATGGGCAGCTTTATAATTTAGTTGTGACGGCGCATGCTTTAGTTATAATTTTTTTTTTAGTGATGCCAATAATGATGGGGGGTTTTGGGAATTGGTTAGTTCCTTTAATGTTAAAAGTTCCAGATATGAGGTTTCCTCGTATGAACAACATTAGGTTCTGACTTCTTCCTGTTTCCATTTTACTTCTATTTGCTTCGGCCTATGTTGAAAGAGGGGCAGGAACTGGTTGAACTATTTATCCTCCTCTGTCTAGGCATATAGGACATCCTGGACCGGCTATGGATTATGTTATTTTTTCTCTCCACGTAGGTGGTCTTTCTTCGATCCTAGCATCTATTAATTTCTTTACAACTTTCCTAAGGATACGACTAAAGGTGATGTCTTTATATCGGGTTCCTTTGTTTGTTTGATGTATTGCTGTAACTAGGTTCTTGTTAGTAGTTGCTATACCTGTTTTGGCTGGCGCTCTTACTATGTTATTAACAGATCGGAATTTCAACACTTCTTTTTTT
QH1   CATAAAGATATTGGCACTCTTTATTTCGTCTTTTCTTATTGGGCTGGGTTGGTAGGAACAGCTTTTAGCTCTATTATTCGTTTAGAGTTAGCTGTTCCTGGTGAGAGTCTCTTAGATGGGCAGCTTTATAATTTAGTTGTGACGGCGCATGCTTTAGTTATAATTTTTTTTTTAGTGATGCCAATAATGATGGGGGGTTTTGGGAATTGGTTAGTTCCTTTAATGTTAAAAGTTCCAGATATGAGGTTTCCTCGTATGAACAACATTAGGTTCTGACTTCTTCCTGTTTCCATTTTACTTCTATTTGCTTCGGCCTATGTTGAAAGAGGGGCAGGAACTGGTTGAACTATTTATCCTCCTCTGTCTAGGCATATAGGACATCCTGGACCGGCTATGGATTATGTTATTTTTTCTCTCCACGTAGGTGGTCTTTCTTCGATCCTAGCATCTATTAATTTCTTTACAACTTTCCTAAGGATACGACTAAAGGTGATGTCTTTATATCGGGTTCCTTTGTTTGTTTGATGTATTGCTGTAACTAGGTTCTTGTTAGTAGTTGCTATACCTGTTTTGGCTGGCGCTCTTACTATGTTATTAACAGATCGGAATTTCAACACTTCTTTTTTT
QH4   CATAAAGATATTGGCACTCTTTATTTCGTCTTTTCTTATTGGGCTGGGTTGGTAGGAACAGCTTTTAGCTCTATTATTCGTTTAGAGTTAGCTGTTCCTGGTGAGAGTCTCTTAGATGGGCAGCTTTATAATTTAGTTGTGACGGCGCATGCTTTAGTTATAATTTTTTTTTTAGTGATGCCAATAATGATGGGGGGTTTTGGGAATTGGTTAGTTCCTTTAATGTTAAAAGTTCCAGATATGAGGTTTCCTCGTATGAACAACATTAGGTTCTGACTTCTTCCTGTTTCCATTTTACTTCTATTTGCTTCGGCCTATGTTGAAAGAGGGGCAGGAACTGGTTGAACTATTTATCCTCCTCTGTCTAGGCATATAGGACATCCTGGACCGGCTATGGATTATGTTATTTTTTCTCTCCACGTAGGTGGTCTTTCTTCGATCCTAGCATCTATTAATTTCTTTACAACTTTCCTAAGGATACGACTAAAGGTGATGTCTTTATATCGGGTTCCTTTGTTTGTTTGATGTATTGCTGTAACTAGGTTCTTGTTAGTAGTTGCTATACCTGTTTTGGCTGGCGCTCTTACTATGTTATTAACAGATCGGAATTTCAACACTTCTTTTTTT
QH18  CATAAAGATATTGGCACTCTTTATTTCGTCTTTTCTTATTGGGCTGGGTTAGTAGGAACAGCTTTTAGCTCTATTATTCGTTTAGAGTTAGCTGTTCCTGGTGAGAGTCTCTTAGATGGGCAGCTTTATAATTTAGTTGTGACGGCGCATGCTTTAGTTATAATTTTTTTTTTAGTGATGCCAATAATGATGGGGGGTTTTGGGAATTGGTTAGTTCCTTTAATGTTAAAAGTTCCAGATATGAGGTTTCCTCGTATGAACAACATTAGGTTCTGACTTCTTCCTGTTTCCATTTTACTTCTATTTGCTTCGGCCTATGTTGAAAGAGGGGCAGGAACTGGTTGAACTATTTATCCTCCTCTGTCTAGGCATATAGGACATCCTGGACCGGCTATGGATTATGTTATTTTTTCTCTCCACGTAGGTGGTCTTTCTTCGATCCTAGCATCTATTAATTTCTTTACAACTTTCCTAAGGATACGACTAAAGGTGATGTCTTTATATCGGGTTCCTTTGTTTGTTTGATGTATTGCTGTAACTAGGTTCTTGTTAGTAGTTGCTATACCTGTTTTGGCTGGCGCTCTTACTATGTTATTAACAGATCGGAATTTCAACACTTCTTTTTTT
QH9   CATAAAGATATTGGCACTCTTTATTTCGTCTTTTCTTATTGGGCTGGGTTGGTAGGAACAGCTTTTAGCTCTATTATTCGTTTAGAGTTAGCTGTTCCTGGTGAGAGTCTCTTAGATGGGCAGCTTTATAATTTAGTTGTGACGGCGCATGCTTTAGTTATAATTTTTTTTTTAGTGATGCCAATAATGATGGGGGGTTTTGGGAATTGGTTAGTTCCTTTAATGTTAAAAGTTCCAGATATGAGGTTTCCTCGTATGAACAACATTAGGTTCTGACTTCTTCCTGTTTCCATTTTACTTCTATTTGCTTCGGCCTATGTTGAAAGAGGGGCAGGAACTGGTTGAACTATTTATCCTCCTCTGTCTAGGCATATAGGACATCCTGGACCGGCTATGGATTATGTTATTTTTTCTCTCCACGTAGGTGGTCTTTCTTCGATCCTAGCATCTATTAATTTCTTTACAACTTTCCTAAGGATACGACTAAAGGTGATGTCTTTATATCGGGTTCCTTTGTTTGTTTGATGTATTGCTGTAACTAGGTTCTTGTTAGTAGTTGCTATACCTGTTTTGGCTGGCGCTCTTACTATGTTATTAACAGATCGGAATTTCAACACTTCTTTTTTT
QH7   CATAAAGATATTGGCACTCTTTATTTCGTCTTTTCTTATTGGGCTGGGTTAGTAGGAACAGCTTTTAGCTCTATTATTCGTTTAGAGTTAGCTGTTCCTGGTGAGAGTCTCTTAGATGGGCAGCTTTATAATTTAGTTGTGACGGCCCATGCTTTAGTTATAATTTTTTTTTTAGTGATGCCAATAATGATGGGGGGTTTTGGGAATTGGTTAGTTCCTTTAATGTTAAAAGTTCCAGATATGAGGTTTCCTCGTATGAACAACATTAGGTTCTGACTTCTTCCTGTTTCCATTTTACTTCTATTTGCTTCGGCCTATGTTGAAAGAGGGGCAGGAACTGGTTGAACTATTTATCCTCCTCTGTCTAGGCATATAGGACATCCTGGACCGGCTATGGATTATGTTATTTTTTCTCTCCACGTAGGTGGTCTTTCTTCGATCCTAGCATCTATTAATTTCTTTACAACTTTCCTAAGGATACGACTAAAGGTGATGTCTTTATATCGGGTTCCTTTGTTTGTTTGATGTATTGCTGTAACTAGGTTCTTGTTAGTAGTTGCTATACCTGTTTTGGCTGGCGCTCTTACTATGTTATTAACAGATCGGAATTTCAACACTTCTTTTTTT
PL2   CATAAAGATATTGGCACTCTTTATTTCGTCTTTTCTTATTGGGCTGGGTTGGTAGGAACAGCTTTTAGCTCTATTATTCGTTTAGAGTTAGCTGTTCCTGGTGAGAGTCTCTTAGATGGGCAGCTTTATAATTTAGTTGTGACGGCGCATGCTTTAGTTATAATTTTTTTTTTAGTGATGCCAATAATGATGGGGGGTTTTGGGAATTGGTTAGTTCCTTTAATGTTAAAAGTTCCAGATATGAGGTTCCCTCGTATGAACAACATTAGGTTCTGACTTCTTCCTGTTTCCATTTTACTTCTATTTGCTTCGGCCTATGTTGAAAGAGGGGCAGGAACTGGTTGAACTATTTATCCTCCTCTGTCTAGGCATATAGGACATCCTGGACCGGCTATGGATTATGTTATTTTTTCTCTCCACGTAGGTGGTCTTTCTTCGATCCTAGCATCTATTAATTTCTTTACAACTTTCCTAAGGATACGACTAAAGGTGATGTCTTTATATCGGGTTCCTTTGTTTGTTTGATGTATTGCTGTAACTAGGTTCTTGTTAGTAGTTGCTATACCTGTTTTGGCTGGCGCTCTTACTATGTTATTAACAGATCGGAATTTCAACACTTCTTTTTTT
PL5   CATAAAGATATTGGCACTCTTTATTTCGTCTTTTCTTATTGGGCTGGGTTGGTAGGAACAGCTTTTAGCTCTATTATTCGTTTAGAGTTAGCTGTTCCTGGTGAGAGTCTCTTAGATGGGCAGCTTTATAATTTAGTTGTGACGGCGCATGCTTTAGTTATAATTTTTTTTTTAGTGATGCCAATAATGATGGGGGGTTTTGGGAATTGGTTAGTTCCTTTAATGTTAAAAGTTCCAGATATGAGGTTTCCTCGTATGAACAACATTAGGTTCTGACTTCTTCCTGTTTCCATTTTACTTCTATTTGCTTCGGCCTATGTTGAAAGAGGGGCAGGAACTGGTTGAACTATTTATCCTCCTCTGTCTAGGCATATAGGACATCCTGGACCGGCTATGGATTATGTTATTTTTTCTCTCCACGTAGGTGGTCTTTCTTCGATCCTAGCATCTATTAATTTCTTTACAACTTTCCTAAGGATACGACTAAAGGTGATGTCTTTATATCGGGTTCCTTTGTTTGTTTGATGTATTGCTGTAACTAGGTTCTTGTTAGTAGTTGCTATACCTGTTTTGGCTGGCGCTCTTACTATGTTATTAACAGATCGGAATTTCAACACTTCTTTTTTT
PL20  CATAAAGATATTGGCACTCTTTATTTCGTCTTTTCTTATTGGGCTGGGTTGGTAGGAACAGCTTTTAGCTCTATTATTCGTTTAGAGTTAGCTGTTCCTGGTGAGAGTCTCTTAGATGGGCAGCTTTATAATTTAGTTGTGACGGCGCATGCTTTAGTTATAATTTTTTTTTTAGTGATGCCAATAATGATGGGGGGTTTTGGGAATTGGTTAGTTCCTTTAATGTTAAAAGTTCCAGATATGAGGTTTCCTCGTATGAACAACATTAGGTTCTGACTTCTTCCTGTTTCCATTTTACTTTTATTTGCTTCGGCCTATGTTGAAAGAGGGGCAGGAACTGGTTGAACTATTTATCCCCCTCTGTCTAGGCATATAGGACATCCTGGACCGGCTATGGATTATGTTATTTTTTCTCTCCACGTAGGTGGTCTTTCTTCGATCCTAGCATCTATTAATTTCTTTACAACTTTCCTAAGTATACGACTAAAGGTGATGTCTTTATATCGGGTTCCTTTGTTTGTTTGATGTATTGCTGTAACTAGGTTCTTGTTAGTAGTTGCTATACCTGTTTTGGCTGGCGCTCTTACTATGTTATTAACAGATCGGAATTTCAACACTTCTTTTTTT
PL6   CATAAAGATATTGGCACTCTTTATTTCGTCTTTTCTTATTGGGCTGGGTTGGTAGGAACAGCTTTTAGCTCTATTATTCGTTTAGAGTTAGCTGTTCCTGGTGAGAGTCTCTTAGATGGGCAGCTTTATAATTTAGTTGTGACGGCGCATGCTTTAGTTATAATTTTTTTTTTAGTGATGCCAATAATGATGGGGGGTTTTGGGAATTGGTTAGTTCCTTTAATGTTAAAAGTTCCAGATATGAGGTTTCCTCGTATGAACAACATTAGGTTCTGACTTCTTCCTGTTTCCATTTTACTTCTATTTGCTTCGGCCTATGTTGAAAGAGGGGCAGGAACTGGTTGAACTATTTATCCCCCTCTGTCTAGGCATATAGGACATCCTGGACCGGCTATGGATTATGTTATTTTTTCTCTCCACGTAGGTGGTCTTTCTTCGATCCTAGCATCTATTAATTTCTTTACAACTTTCCTAAGTATACGACTAAAGGTGATGTCTTTATATCGGGTTCCTTTGTTTGTTTGATGTATTGCTGTAACTAGGTTCTTGTTAGTGGTTGCTATACCTGTTTTGGCTGGCGCTCTTACTATGTTATTAACAGATCGGAATTTCAACACTTCTTTTTTT
PL7   CATAAAGATATTGGCACTCTTTATTTCGTCTTTTCTTATTGGGCTGGGTTGGTAGGAACAGCTTTTAGCTCTATTATTCGTTTAGAGTTAGCTGTTCCTGGTGAGAGTCTCTTAGATGGGCAGCTTTATAATTTAGTTGTGACGGCGCATGCTTTAGTTATAATTTTTTTTTTAGTGATGCCAATAATGATGGGGGGTTTTGGGAATTGGTTAGTTCCTTTAATGTTAAAAGTTCCAGATATGAGGTTTCCTCGTATGAACAACATTAGGTTCTGACTTCTTCCTGTTTCCATTTTACTTCTATTTGCTTCGGCCTATGTTGAAAGAGGGGCAGGAACTGGTTGAACTATTTATCCTCCTCTGTCTAGGCATATAGGACATCCTGGACCGGCTATGGATTATGTTATTTTTTCTCTCCACGTAGGTGGTCTTTCTTCGATCCTAGCATCTATTAATTTCTTTACAACTTTCCTAAGTATACGACTAAAGGTGATGTCTTTATATCGGGTTCCTTTGTTTGTTTGATGTATTGCTGTAACTAGGTTCTTGTTAGTAGTTGCTATACCTGTTTTGGCTGGCGCTCTTACTATGTTATTAACAGATCGGAATTTCAACACTTCTTTTTTT
PL14  CATAAAGATATTGGCACTCTTTATTTCGTCTTTTCTTATTGGGCTGGGTTAGTAGGAACAGCTTTTAGCTCTATTATTCGTTTAGAGTTAGCTGTTCCTGGTGAGAGTCTCTTAGATGGGCAGCTTTATAATTTAGTTGTGACGGCGCATGCTTTAGTTATAATTTTTTTTTTAGTGATGCCAATAATGATGGGGGGTTTTGGGAATTGGTTAGTTCCTTTAATGTTAAAAGTTCCAGATATGAGGTTTCCTCGTATGAACAACATTAGGTTCTGACTTCTTCCTGTTTCCATTTTACTTCTATTTGCTTCGGCCTATGTTGAAAGAGGGGCAGGAACTGGTTGAACTATTTATCCTCCTCTGTCTAGGCATATAGGACATCCTGGACCGGCTATGGATTATGTTATTTTTTCTCTCCACGTAGGTGGTCTTTCTTCGATCCTAGCATCTATTAATTTCTTTACAACTTTCCTAAGGATACGACTAAAGGTGATGTCTTTATATCGGGTTCCTTTGTTTGTTTGATGTATTGCTGTAACTAGGTTCTTGTTAGTAGTTGCTATACCTGTTTTGGCTGGCGCTCTTACTATGTTATTAACAGATCGGAATTTCAACACTTCTTTTTTT
PL12  CATAAAGATATTGGCACTCTTTATTTCGTCTTTTCTTATTGGGCTGGGTTGGTAGGAACAGCTTTTAGCTCTATTATTCGTTTAGAGTTAGCTGTTCCTGGTGAGAGTCTCTTAGATGGGCAGCTTTATAATTTAGTTGTGACGGCGCATGCTTTAGTTATAATTTTTTTTTTAGTGATGCCAATAATGATGGGGGGTTTTGGGAATTGGTTAGTTCCTTTAATGTTAAAAGTTCCAGATATGAGGTTTCCTCGTATGAACAACATTAGGTTCTGACTTCTTCCTGTTTCCATTTTACTTCTATTTGCTTCGGCCTATGTTGAAAGAGGGGCAGGAACTGGTTGAACTATTTATCCTCCTCTGTCTAGGCATATAGGACATCCTGGACCGGCTATGGATTATGTTATTTTTTCTCTCCACGTAGGTGGTCTTTCTTCGATCCTAGCATCTATTAATTTCTTTACAACTTTCCTAAGGATACGACTAAAGGTGATGTCTTTATATCGGGTTCCTTTGTTTGTTTGATGTATTGCTGTAACTAGGTTCTTGTTAGTAGTTGCTATACCTGTTTTGGCTGGCGCTCTTACTATGTTATTAACAGATCGGAATTTCAACACTTCTTTTTTT
PL1   CATAAAGATATTGGCACTCTTTATTTCGTCTTTTCTTATTGGGCTGGGTTGGTAGGAACAGCTTTTAGCTCTATTATTCGTTTAGAGTTAGCTGTTCCTGGTGAGAGTCTCTTAGATGGGCAGCTTTATAATTTAGTTGTGACGGCGCATGCTTTAGTTATAATTTTTTTTTTAGTGATGCCAATAATGATGGGGGGTTTTGGGAATTGGTTAGTTCCTTTAATGTTAAAAGTTCCAGATATGAGGTTTCCTCGTATGAACAACATTAGGTTCTGACTTCTTCCTGTTTCCATTTTACTTCTATTTGCTTCGGCCTATGTTGAAAGAGGGGCAGGAACTGGTTGAACTATTTATCCTCCTCTGTCTAGGCATATAGGACATCCTGGACCGGCTATGGATTATGTTATTTTTTCTCTCCACGTAGGTGGTCTTTCTTCGATCCTAGCATCTATTAATTTCTTTACAACTTTCCTAAGGATACGACTAAAGGTGATGTCTTTATATCGGGTTCCTTTGTTTGTTTGATGTATTGCTGTAACTAGGTTCTTGTTAGTAGTTGCTATACCTGTTTTGGCTGGCGCTCTTACTATGTTATTAACAGATCGGAATTTCAACACTTCTTTTTTT
PL3   CATAAAGATATTGGCACTCTTTATTTCGTCTTTTCTTATTGGGCTGGGTTGGTAGGAACAGCTTTTAGCTCTATTATTCGTTTAGAGTTAGCTGTTCCTGGTGAGAGTCTCTTAGATGGGCAGCTTTATAATTTAGTTGTGACGGCGCATGCTTTAGTTATAATTTTTTTTTTAGTGATGCCAATAATGATGGGGGGTTTTGGGAATTGGTTAGTTCCTTTAATGTTAAAAGTTCCAGATATGAGGTTTCCTCGTATGAACAACATTAGGTTCTGACTTCTTCCTGTTTCCATTTTACTTCTATTTGCTTCGGCCTATGTTGAAAGAGGGGCAGGAACTGGTTGAACTATTTATCCTCCTCTGTCTAGGCATATAGGACATCCTGGACCGGCTATGGATTATGTTATTTTTTCTCTCCACGTAGGTGGTCTTTCTTCGATCCTAGCATCTATTAATTTCTTTACAACTTTCCTAAGTATACGACTAAAAGTGATGTCTTTATATCGGGTTCCTTTGTTTGTTTGATGTATTGCTGTAACTAGGTTCTTGTTAGTAGTTGCTATACCTGTTTTGGCTGGCGCTCTTACTATGTTATTAACAGATCGGAATTTCAACACTTCTTTTTTT
PL8   CATAAAGATATTGGCACTCTTTATTTCGTCTTTTCTTATTGGGCTGGGTTGGTAGGAACAGCTTTTAGCTCTATTATTCGTTTAGAGTTAGCTGTTCCTGGTGAGAGTCTCTTAGATGGGCAGCTTTATAATTTAGTTGTGACGGCGCATGCTTTAGTTATAATTTTTTTTTTAGTGATGCCAATAATGATGGGGGGTTTTGGGAATTGGTTAGTTCCTTTAATGTTAAAAGTTCCAGATATGAGGTTTCCTCGTATGAACAACATTAGGTTCTGACTTCTTCCTGTTTCCATTTTACTTCTATTTGCTTCGGCCTATGTTGAAAGAGGGGCAGGAACTGGTTGAACTATTTATCCTCCTCTGTCTAGGCATATAGGACATCCTGGACCGGCTATGGATTATGTTATTTTTTCTCTCCACGTAGGTGGTCTTTCTTCGATTCTAGCATCTATTAATTTCTTTACAACTTTCCTAAGGATACGACTAAAGGTGATGTCTTTATATCGGGTTCCTTTGTTTGTTTGATGTATTGCTGTAACTAGGTTCTTGTTAGTAGTTGCTATACCTGTTTTGGCTGGCGCTCTTACTATGTTATTAACAGATCGGAATTTCAACACTTCTTTTTTT
PL15  CATAAAGATATTGGCACTCTTTATTTCGTCTTTTCTTATTGGGCTGGGTTAGTAGGAACAGCTTTTAGCTCTATTATTCGTTTAGAGTTAGCTGTTCCTGGTGAGAGTCTCTTAGATGGGCAGCTTTATAATTTAGTTGTGACGGCGCATGCTTTAGTTATAATTTTTTTTTTAGTGATGCCAATAATGATGGGGGGTTTTGGGAATTGGTTAGTTCCTTTAATGTTAAAAGTTCCAGATATGAGGTTTCCTCGTATGAACAACATTAGGTTCTGACTTCTTCCTGTTTCCATTTTACTTCTATTTGCTTCGGCCTATGTTGAAAGAGGGGCAGGAACTGGTTGAACTATTTATCCTCCTCTGTCTAGGCATATAGGACATCCTGGACCGGCTATGGATTATGTTATTTTTTCTCTCCACGTAGGTGGTCTTTCTTCGATCCTAGCATCTATTAATTTCTTTACAACTTTCCTAAGGATACGACTAAAGGTGATGTCTTTATATCGGGTTCCTTTGTTTGTTTGATGTATTGCTGTAACTAGGTTCTTGTTAGTAGTTGCTATACCTGTTTTGGCTGGCGCTCTTACTATGTTATTAACAGATCGGAATTTCAACACTTCTTTTTTT
PL10  CATAAAGATATTGGCACTCTTTATTTCGTCTTTTCTTATTGGGCTGGGTTAGTAGGAACAGCTTTTAGCTCTATTATTCGTTTAGAGTTAGCTGTTCCTGGTGAGAGTCTCTTAGATGGGCAGCTTTATAATTTAGTTGTGACGGCGCATGCTTTAGTTATAATTTTTTTTTTAGTGATGCCAATAATGATGGGGGGTTTTGGGAATTGGTTAGTTCCTTTAATGTTAAAAGTTCCAGATATGAGGTTTCCTCGTATGAACAACATTAGGTTCTGACTTCTTCCTGTTTCCATTTTACTTCTATTTGCTTCGGCCTATGTTGAAAGAGGGGCAGGAACTGGTTGAACTATTTATCCTCCTCTGTCTAGGCATATAGGACATCCTGGACCGGCTATGGATTATGTTATTTTTTCTCTCCACGTAGGTGGTCTTTCTTCGATCCTAGCATCTATTAATTTCTTTACAACTTTCCTAAGGATACGACTAAAGGTGATGTCTTTATATCGGGTTCCTTTGTTTGTTTGATGTATTGCTGTAACTAGGTTCTTGTTAGTAGTTGCTATACCTGTTTTGGCTGGCGCTCTTACTATGTTATTAACAGATCGGAATTTCAACACTTCTTTTTTT
PL17  CATAAAGATATTGGCACTCTTTATTTCGTCTTTTCTTATTGGGCTGGGTTGGTAGGAACAGCTTTTAGCTCTATTATTCGTTTAGAGTTAGCTGTTCCTGGTGAGAGTCTCTTAGATGGGCAGCTTTATAATTTAGTTGTGACGGCGCATGCTTTAGTTATAATTTTTTTTTTAGTGATGCCAATAATGATGGGGGGTTTTGGGAATTGGTTAGTTCCTTTAATGTTAAAAGTTCCAGATATGAGGTTTCCTCGTATGAACAACATTAGGTTCTGACTTCTTCCTGTTTCCATTTTACTTCTATTTGCTTCGGCCTATGTTGAAAGAGGGGCAGGAACTGGTTGAACTATTTATCCTCCTCTGTCTAGGCATATAGGACATCCTGGACCGGCTATGGATTATGTTATTTTTTCTCTCCACGTAGGTGGTCTTTCTTCGATCCTAGCATCTATTAATTTCTTTACAACTTTCCTAAGGATACGACTAAAGGTGATGTCTTTATATCGGGTTCCTTTGTTTGTTTGATGTATTGCTGTAACTAGGTTCTTGTTAGTAGTTGCTATACCTGTTTTGGCTGGCGCTCTTACTATGTTATTAACAGATCGGAATTTCAACACTTCTTTTTTT
PL18  CATAAAGATATTGGCACTCTTTATTTCGTCTTTTCTTATTGGGCTGGGTTGGTAGGAACAGCTTTTAGCTCTATTATTCGTTTAGAGTTAGCTGTTCCTGGTGAGAGTCTCTTAGATGGGCAGCTTTATAATTTAGTTGTGACGGCGCATGCTTTAGTTATAATTTTTTTTTTAGTGATGCCAATAATGATGGGGGGTTTTGGGAATTGGTTAGTTCCTTTAATGTTAAAAGTTCCAGATATGAGGTTTCCTCGTATGAACAACATTAGGTTCTGACTTCTTCCTGTTTCCATTTTACTTCTATTTGCTTCGGCCTATGTTGAAAGAGGGGCAGGAACTGGTTGAACTATTTATCCTCCTCTGTCTAGGCATATAGGACATCCTGGACCGGCTATGGATTATGTTATTTTTTCTCTCCACGTAGGTGGTCTTTCTTCGATCCTAGCATCTATTAATTTCTTTACAACTTTCCTAAGGATACGACTAAAGGTGATGTCTTTATATCGGGTTCCTTTGTTTGTTTGATGTATTGCTGTAACTAGGTTCTTGTTAGTAGTTGCTATACCTGTTTTGGCTGGCGCTCTTACTATGTTATTAACAGATCGGAATTTCAACACTTCTTTTTTT
PL11  CATAAAGATATTGGCACTCTTTATTTCGTCTTTTCTTATTGGGCTGGGTTGGTAGGAACAGCTTTTAGCTCTATTATTCGTTTAGAGTTAGCTGTTCCTGGTGAGAGTCTCTTAGATGGGCAGCTTTATAATTTAGTTGTGACGGCGCATGCTTTAGTTATAATTTTTTTTTTAGTGATGCCAATAATGATGGGGGGTTTTGGGAATTGGTTAGTTCCTTTAATGTTAAAAGTTCCAGATATGAGGTTTCCTCGTATGAACAACATTAGGTTCTGACTTCTTCCTGTTTCCATTTTACTTCTATTTGCTTCGGCCTATGTTGAAAGAGGGGCAGGAACTGGTTGAACTATTTATCCTCCTCTGTCTAGGCATATAGGACATCCTGGACCGGCTATGGATTATGTTATTTTTTCTCTCCACGTAGGTGGTCTTTCTTCGATCCTAGCATCTATTAATTTCTTTACAACTTTCCTAAGGATACGACTAAAGGTGATGTCTTTATATCGGGTTCCTTTGTTTGTTTGATGTATTGCTGTAACTAGGTTCTTGTTAGTAGTTGCTATACCTGTTTTGGCTGGCGCTCTTACTATGTTATTAACAGATCGGAATTTCAACACTTCTTTTTTT
PL21  CATAAAGATATTGGCACTCTTTATTTCGTCTTTTCTTATTGGGCTGGGTTGGTAGGAACAGCTTTTAGCTCTATTATTCGTTTAGAGTTAGCTGTTCCTGGTGAGAGTCTCTTAGATGGGCAGCTTTATAATTTAGTTGTGACGGCGCATGCTTTAGTTATAATTTTTTTTTTAGTGATGCCAATAATGATGGGGGGTTTTGGGAATTGGTTAGTTCCTTTAATGTTAAAAGTTCCAGATATGAGGTTTCCTCGTATGAACAACATTAGGTTCTGACTTCTTCCTGTTTCCATTTTACTTCTATTTGCTTCGGCCTATGTTGAAAGAGGGGCAGGAACTGGTTGAACTATTTATCCTCCTCTGTCTAGGCATATAGGACATCCTGGACCGGCTATGGATTATGTTATTTTTTCTCTCCACGTAGGTGGTCTTTCTTCGATCCTAGCATCTATTAATTTCTTTACAACTTTCCTAAGGATACGACTAAAGGTGATGTCTTTATATCGGGTTCCTTTGTTTGTTTGATGTATTGCTGTAACTAGGTTCTTGTTAGTAGTTGCTATACCTGTTTTGGCTGGCGCTCTTACTATGTTATTAACAGATCGGAATTTCAACACTTCTTTTTTT
PL19  CATAAAGATATTGGCACTCTTTATTTCGTCTTTTCTTATTGGGCTGGGTTGGTAGGAACAGCTTTTAGCTCTATTATTCGTTTAGAGTTAGCTGTTCCTGGTGAGAGTCTCTTAGATGGGCAGCTTTATAATTTAGTTGTGACGGCGCATGCTTTAGTTATAATTTTTTTTTTAGTGATGCCAATAATGATGGGGGGTTTTGGGAATTGGTTAGTTCCTTTAATGTTAAAAGTTCCAGATATGAGGTTTCCTCGTATGAACAACATTAGGTTCTGACTTCTTCCTGTTTCCATTTTACTTCTATTTGCTTCGGCCTATGTTGAAAGAGGGGCAGGAACTGGTTGAACTATTTATCCTCCTCTGTCTAGGCATATAGGACATCCTGGACCGGCTATGGATTATGTTATTTTTTCTCTCCACGTAGGTGGTCTTTCTTCGATCCTAGCATCTATTAATTTCTTTACAACTTTCCTAAGGATACGACTAAAGGTGATGTCTTTATATCGGGTTCCTTTGTTTGTTTGATGTATTGCTGTAACTAGGTTCTTGTTAGTAGTTGCTATACCTGTTTTGGCTGGCGCTCTTACTATGTTATTAACAGATCGGAATTTCAACACTTCTTTTTTT
PL16  CATAAAGATATTGGCACTCTTTATTTCGTCTTTTCTTATTGGGCTGGGTTGGTAGGAACAGCTTTTAGCTCTATTATTCGTTTAGAGTTAGCTGTTCCTGGTGAGAGTCTCTTAGATGGGCAGCTTTATAATTTAGTTGTGACGGCGCATGCTTTAGTTATAATTTTTTTTTTAGTGATGCCAATAATGATGGGGGGTTTTGGGAATTGGTTAGTTCCTTTAATGTTAAAAGTTCCAGATATGAGGTTTCCTCGTATGAACAACATTAGGTTCTGACTTCTTCCTGTTTCCATTTTACTTCTATTTGCTTCGGCCTATGTTGAAAGAGGGGCAGGAACTGGTTGAACTATTTATCCTCCTCTGTCTAGGCATATAGGACATCCTGGACCGGCTATGGATTATGTTATTTTTTCTCTCCACGTAGGTGGTCTTTCTTCGATCCTAGCATCTATTAATTTCTTTACAACTTTCCTAAGGATACGACTAAAGGTGATGTCTTTATATCGGGTTCCTTTGTTTGTTTGATGTATTGCTGTAACTAGGTTCTTGTTAGTAGTTGCTATACCTGTTTTGGCTGGCGCTCTTACTATGTTATTAACAGATCGGAATTTCAACACTTCTTTTTTT
PL4   CATAAAGATATTGGCACTCTTTATTTCGTCTTTTCTTATTGGGCTGGGTTGGTAGGAACAGCTTTTAGTTCTATTATTCGTTTAGAGTTAGCTGTTCCTGGTGAGAGTCTCTTAGATGGGCAGCTTTATAATTTAGTTGTGACGGCGCATGCTTTAGTTATAATTTTTTTTTTAGTGATGCCAATAATGATGGGGGGTTTTGGGAATTGGTTAGTTCCTTTAATGTTAAAAGTTCCAGATATGAGGTTTCCTCGTATGAACAACATTAGGTTCTGACTTCTTCCTGTTTCCATTTTACTTCTATTTGCTTCGGCCTATGTTGAAAGAGGGGCAGGAACTGGTTGAACTATTTATCCTCCTCTGTCTAGGCATATAGGACATCCTGGACCGGCTATGGATTATGTTATTTTTTCTCTCCACGTAGGTGGTCTTTCTTCGATCCTAGCATCTATTAATTTCTTTACAACTTTCCTAAGGATACGACTAAAGGTGATGTCTTTATATCGGGTTCCTTTGTTTGTTTGATGTATTGCTGTAACTAGGTTCTTGTTAGTAGTTGCTATACCTGTTTTGGCTGGCGCTCTTACTATGTTATTAACAGATCGGAATTTCAACACTTCTTTTTTT
PL13  CATAAAGATATTGGCACTCTTTATTTCGTCTTTTCTTATTGGGCTGGGTTAGTAGGAACAGCTTTTAGCTCTATTATTCGTTTAGAGTTAGCTGTTCCTGGTGAGAGTCTCTTAGATGGGCAGCTTTATAATTTAGTTGTGACGGCGCATGCTTTAGTTATAATTTTTTTTTTAGTGATGCCAATAATGATGGGGGGTTTTGGGAATTGGTTAGTTCCTTTAATGTTAAAAGTTCCAGATATGAGGTTTCCTCGTATGAACAACATTAGGTTCTGACTTCTTCCTGTTTCCATTTTACTTCTATTTGCTTCGGCCTATGTTGAAAGAGGGGCAGGAACTGGTTGAACTATTTATCCTCCTCTGTCTAGGCATATAGGACATCCTGGACCGGCTATGGATTATGTTATTTTTTCTCTCCACGTAGGTGGTCTTTCTTCGATCCTAGCATCTATTAATTTCTTTACAACTTTCCTAAGGATACGACTAAAGGTGATGTCTTTATATCGGGTTCCTTTGTTTGTTTGATGTATTGCTGTAACTAGGTTCTTGTTAGTAGTTGCTATACCTGTTTTGGCTGGCGCTCTTACTATGTTATTAACAGATCGGAATTTCAACACTTCTTTTTTT
PL9   CATAAAGATATTGGCACTCTTTATTTCGTCTTTTCTTATTGGGCTGGGTTGGTAGGAACAGCTTTTAGCTCTATTATTCGTTTAGAGTTAGCTGTTCCTGGTGAGAGTCTCTTAGATGGGCAGCTTTATAATTTAGTTGTGACGGCGCATGCTTTAGTTATAATTTTTTTTTTAGTGATGCCAATAATGATGGGGGGTTTTGGGAATTGGTTAGTTCCTTTAATGTTAAAAGTTCCAGATATGAGGTTTCCTCGTATGAACAACATTAGGTTCTGACTTCTTCCTGTTTCCATTTTACTTCTATTTGCTTCGGCCTATGTTGAAAGAGGGGCAGGAACTGGTTGAACTATTTATCCTCCTCTGTCTAGGCATATAGGACATCCTGGACCGGCTATGGATTATGTTATTTTTTCTCTCCACGTAGGTGGTCTTTCTTCGATCCTAGCATCTATTAATTTCTTTACAACTTTCCTAAGGATACGACTAAAGGTGATGTCTTTATATCGGGTTCCTTTGTTTGTTTGATGTATTGCTGTAACTAGGTTCTTGTTAGTAGTTGCTATACCTGTTTTGGCTGGCGCTCTTACTATGTTATTAACAGATCGGAATTTCAACACTTCTTTTTTT
WD9   CATAAAGATATTGGCACTCTTTATTTCGTCTTTTCTTATTGGGCTGGGTTGGTAGGAACAGCTTTTAGCTCTATTATTCGTTTAGAGTTAGCTGTTCCTGGTGAGAGTCTCTTAGATGGGCAGCTTTATAATTTAGTTGTGACGGCGCATGCTTTAGTTATAATTTTTTTTTTAGTGATGCCAATAATGATGGGGGGTTTTGGGAATTGGTTAGTTCCTTTAATGTTAAAAGTTCCAGATATGAGGTTTCCTCGTATGAACAACATTAGGTTCTGACTTCTTCCTGTTTCCATTTTACTTCTATTTGCTTCGGCCTATGTTGAAAGAGGAGCAGGAACTGGTTGAACTATTTATCCTCCTCTGTCTAGGCATATAGGACATCCTGGACCGGCTATGGATTATGTTATTTTTTCTCTCCACGTAGGTGGTCTTTCTTCGATCCTAGCATCTATTAATTTCTTTACAACTTTCCTAAGGATACGACTAAAGGTGATGTCTTTATATCGGGTTCCTTTGTTTGTTTGATGTATTGCTGTAACTAGGTTCTTGTTAGTAGTTGCTATACCTGTTTTGGCTGGCGCTCTTACTATGTTATTAACAGATCGGAATTTCAATACTTCTTTTTTT
WD2   CATAAAGATATTGGCACTCTTTATTTCGTCTTTTCTTATTGGGCTGGGTTGGTAGGAACAGCTTTTAGCTCTATTATTCGTTTAGAGTTAGCTGTTCCTGGTGAGAGTCTCTTAGATGGGCAGCTTTATAATTTAGTTGTGACGGCGCATGCTTTAGTTATAATTTTTTTTTTAGTGATGCCAATAATGATGGGGGGTTTTGGGAATTGGTTAGTTCCTTTAATGTTAAAAGTTCCAGATATGAGGTTTCCTCGTATGAACAACATTAGGTTCTGACTTCTTCCTGTTTCCATTTTACTTCTATTTGCTTCGGCCTATGTTGAAAGAGGGGCAGGAACTGGTTGAACTATTTATCCTCCTCTGTCTAGGCATATAGGACATCCTGGACCGGCTATGGATTATGTTATTTTTTCTCTCCACGTAGGTGGTCTTTCTTCGATCCTAGCATCTATTAATTTCTTTACAACTTTCCTAAGGATACGACTAAAGGTGATGTCTTTATATCGGGTTCCTTTGTTTGTTTGATGTATTGCTGTAACTAGGTTCTTGTTAGTAGTTGCTATACCTGTTTTGGCTGGCGCTCTTACTATGTTATTAACAGATCGGAATTTCAACACTTCTTTTTTT
WD8   CATAAAGATATTGGCACTCTTTATTTCGTCTTTTCTTATTGGGCTGGGTTGGTAGGAACAGCTTTTAGCTCTATTATTCGTTTAGAGTTAGCTGTTCCTGGTGAGAGTCTCTTAGATGGGCAGCTTTATAATTTAGTTGTGACGGCGCATGCTTTAGTTATAATTTTTTTTTTAGTGATGCCAATAATGATGGGGGGTTTTGGGAATTGGTTAGTTCCTTTAATGTTAAAAGTTCCAGATATGAGGTTTCCTCGTATGAACAACATTAGGTTCTGACTTCTTCCTGTTTCCATTCTACTTCTATTTGCTTCGGCCTATGTTGAAAGAGGGGCAGGAACTGGTTGAACTATTTATCCTCCTCTGTCTAGGCATATAGGACATCCTGGACCGGCTATGGATTATGTTATTTTTTCTCTCCACGTAGGTGGTCTTTCTTCGATCCTAGCATCTATTAATTTCTTTACAACTTTCCTAAGGATACGACTAAAGGTGATGTCTTTATATCGGGTTCCTTTGTTTGTTTGATGTATTGCTGTAACTAGGTTCTTGTTAGTAGTTGCTATACCTGTTTTGGCTGGCGCTCTTACTATGTTATTAACAGATCGGAATTTCAACACTTCTTTTTTT
WD1   CATAAAGATATTGGCACTCTTTATTTCGTCTTTTCTTATTGGGCTGGGTTAGTAGGAACAGCTTTTAGTTCTATTATTCGTTTAGAGTTAGCTGTTCCTGGTGAGAGTCTCTTAGATGGGCAGCTTTATAATTTAGTTGTGACGGCGCATGCTTTAGTTATAATTTTTTTTTTAGTGATGCCAATAATGATGGGGGGTTTTGGGAATTGGTTAGTTCCTTTAATGTTAAAAGTTCCAGATATGAGGTTTCCTCGTATGAATAACATTAGGTTCTGACTTCTTCCTGTTTCCATTTTACTTCTATTTGCTTCGGCCTATGTTGAAAGAGGGGCAGGAACTGGTTGAACTATTTATCCTCCTCTGTCTAGGCATATAGGACATCCTGGACCGGCTATGGATTATGTTATTTTTTCTCTCCACGTAGGTGGTCTTTCTTCGATCCTAGCATCTATTAATTTCTTTACAACTTTCCTAAGGATACGACTAAAGGTGATGTCTTTATATCGGGTTCCTTTGTTTGTTTGATGTATTGCTGTAACTAGGTTCTTGTTAGTAGTTGCTATACCTGTTTTGGCTGGCGCTCTTACTATGTTATTAACAGATCGGAATTTCAACACTTCTTTTTTT
WD10  CATAAAGATATTGGCACTCTTTATTTCGTCTTTTCTTATTGGGCTGGGTTAGTAGGAACAGCTTTTAGCTCTATTATTCGTTTAGAGTTAGCTGTTCCTGGTGAGAGTCTCTTAGATGGGCAGCTTTATAATTTAGTTGTGACGGCGCATGCTTTAGTTATAATTTTTTTTTTAGTGATGCCAATAATGATGGGGGGTTTTGGGAATTGGTTAGTTCCTTTAATGTTAAAAGTTCCAGATATGAGGTTTCCTCGTATGAACAACATTAGGTTCTGACTTCTTCCTGTTTCCATTTTACTTCTATTTGCTTCGGCCTATGTTGAAAGAGGGGCAGGAACTGGTTGAACTATTTATCCTCCTCTGTCTAGGCATATAGGACATCCTGGACCGGCTATGGATTATGTTATTTTTTCTCTCCACGTAGGTGGTCTTTCTTCGATCCTAGCATCTATTAATTTCTTTACAACTTTCCTAAGGATACGACTAAAGGTGATGTCTTTATATCGGGTTCCTTTGTTTGTTTGATGTATTGCTGTAACTAGGTTCTTGTTAGTAGTTGCTATACCTGTTTTGGCTGGCGCTCTTACTATGTTATTAACAGATCGGAATTTCAACACTTCTTTTTTT
WD5   CATAAAGATATTGGCACTCTTTATTTCGTCTTTTCTTATTGGGCTGGGTTAGTAGGAACAGCTTTTAGCTCTATTATTCGTTTAGAGTTAGCTGTTCCTGGTGAGAGTCTCTTAGATGGGCAGCTTTATAATTTAGTTGTGACGGCGCATGCTTTAGTTATAATTTTTTTTTTAGTGATGCCAATAATGATGGGGGGTTTTGGGAATTGGTTAGTTCCTTTAATGTTAAAAGTTCCAGATATGAGGTTTCCTCGTATGAACAACATTAGGTTCTGACTTCTTCCTGTTTCCATTTTACTTCTATTTGCTTCGGCCTATGTTGAAAGAGGGGCAGGAACTGGTTGAACTATTTATCCTCCTCTGTCTAGGCATATAGGACATCCTGGACCGGCTATGGATTATGTTATTTTTTCTCTCCACGTAGGTGGTCTTTCTTCGATCCTAGCATCTATTAATTTCTTTACAACTTTCCTAAGGATACGACTAAAGGTGATGTCTTTATATCGGGTTCCTTTGTTTGTTTGATGTATTGCTGTAACTAGGTTCTTGTTAGTAGTTGCTATACCTGTTTTGGCTGGCGCTCTTACTATGTTATTAACAGATCGGAATTTCAACACTTCTTTTTTT
WD3   CATAAAGATATTGGCACTCTTTATTTCGTCTTTTCTTATTGGGCTGGGTTGGTAGGAACAGCTTTTAGCTCTATTATTCGTTTAGAGTTAGCTGTTCCTGGTGAGAGTCTTTTAGATGGGCAGCTTTATAATTTAGTTGTGACGGCGCATGCTTTAGTTATAATTTTTTTTTTAGTGATGCCAATAATGATGGGGGGTTTTGGGAATTGGTTAGTTCCTTTAATGTTAAAAGTTCCAGATATGAGGTTTCCTCGTATGAACAACATTAGGTTCTGACTTCTTCCTGTTTCTATTTTACTTCTATTTGCTTCGGCCTATGTTGAAAGAGGGGCAGGAACTGGTTGAACTATTTATCCTCCTCTGTCTAGGCATATAGGACATCCTGGACCGGCTATGGATTATGTTATTTTTTCTCTCCACGTAGGTGGTCTTTCTTCGATCCTAGCATCTATTAATTTCTTTACAACTTTCCTAAGGATACGACTAAAGGTGATGTCTTTATATCGGGTTCCTTTGTTTGTTTGATGTATTGCTGTAACTAGGTTCTTGTTAGTAGTTGCTATACCTGTTTTGGCTGGCGCTCTTACTATGTTATTAACAGATCGGAATTTCAACACTTCTTTTTTT
WD6   CATAAAGATATTGGCACTCTTTATTTCGTCTTTTCTTATTGGGCTGGGTTGGTAGGAACAGCTTTTAGCTCTATTATTCGTTTAGAGTTAGCTGTTCCTGGTGAGAGTCTCTTAGATGGGCAGCTTTATAATTTAGTTGTGACGGCGCATGCTTTAGTTATAATTTTTTTTTTAGTGATGCCAATAATGATGGGGGGTTTTGGGAATTGGTTAGTTCCTTTAATGTTAAAAGTTCCAGATATGAGGTTTCCTCGTATGAACAACATTAGGTTCTGACTTCTTCCTGTTTCCATTTTACTTCTATTTGCTTCGGCCTATGTTGAAAGAGGGGCAGGAACTGGTTGAACTATTTATCCTCCTCTGTCTAGGCATATAGGACATCCTGGACCGGCTATGGATTATGTTATTTTTTCTCTCCACGTAGGTGGTCTTTCTTCGATCCTAGCATCTATTAATTTCTTTACAACTTTCCTAAGGATACGACTAAAGGTGATGTCTTTATATCGGGTTCCTTTGTTTGTTTGATGTATTGCTGTAACTAGGTTCTTGTTAGTAGTTGCTATACCTGTTTTGGCTGGCGCTCTTACTATGTTATTAACAGATCGGAATTGCAACACTTCTTTTTTT
WD7   CATAAAGATATTGGCACTCTTTATTTCGTCTTTTCTTATTGGGCTGGGTTAGTAGGAACAGCTTTTAGCTCTATTATTCGTTTAGAGTTAGCTGTTCCTGGTGAGAGTCTCTTAGATGGGCAGCTTTATAATTTAGTTGTGACGGCGCATGCTTTAGTTATAATTTTTTTTTTAGTGATGCCAATAATGATGGGGGGTTTTGGGAATTGGTTAGTTCCTTTAATGTTAAAAGTTCCAGATATGAGGTTTCCTCGTATGAACAACATTAGGTTCTGACTTCTTCCTGTTTCCATTTTACTTCTATTTGCTTCGGCCTATGTTGAAAGAGGGGCAGGAACTGGTTGAACTATTTATCCTCCTCTGTCTAGGCATATAGGACATCCTGGACCGGCTATGGATTATGTTATTTTTTCTCTCCACGTAGGTGGTCTTTCTTCGATCCTAGCATCTATTAATTTCTTTACAACTTTCCTAAGGATACGACTAAAGGTGATGTCTTTATATCGGGTTCCTTTGTTTGTTTGATGTATTGCTGTAACTAGGTTCTTGTTAGTAGTTGCTATACCTGTTTTGGCTGGCGCTCTTACTATGTTATTAACAGATCGGAATTTCAACACTTCTTTTTTT
WD11  CATAAAGATATTGGCACTCTTTATTTCGTCTTTTCTTATTGGGCTGGGTTGGTAGGAACAGCTTTTAGCTCTATTATTCGTTTAGAGTTAGCTGTTCCTGGTGAGAGTCTCTTAGATGGGCAGCTTTATAATTTAGTTGTGACGGCGCATGCTTTAGTTATAATTTTTTTTTTAGTGATGCCAATAATGATGGGGGGTTTTGGGAATTGGTTAGTTCCTTTAATGTTAAAAGTTCCAGATATGAGGTTTCCTCGTATGAACAACATTAGGTTCTGACTTCTTCCTGTTTCCATTTTACTTCTATTTGCTTCGGCCTATGTTGAAAGAGGGGCAGGAACTGGTTGAACTATTTATCCTCCTCTGTCTAGGCATATAGGACATCCTGGACCGGCTATGGATTATGTTATTTTTTCTCTCCACGTAGGTGGTCTTTCTTCGATCCTAGCATCTATTAATTTCTTTACAACTTTCCTAAGGATACGACTAAAGGTGATGTCTTTATATCGGGTTCCTTTGTTTGTTTGATGTATTGCTGTAACTAGGTTCTTGTTAGTAGTTGCTATACCTGTTTTGGCTGGCGCTCTTACTATGTTATTAACAGATCGGAATTTCAACACTTCTTTTTTT
WD12  CATAAAGATATTGGCACTCTTTATTTCGTCTTTTCTTATTGGGCTGGGTTGGTAGGAACAGCTTTTAGCTCTATTATTCGTTTAGAGTTAGCTGTTCCTGGTGAGAGTCTCTTAGATGGGCAGCTTTATAATTTAGTTGTGACGGCGCATGCTTTAGTTATAATTTTTTTTTTAGTGATGCCAATAATGATGGGGGGTTTTGGGAATTGGTTAGTTCCTTTAATGTTAAAAGTTCCAGATATGAGGTTTCCTCGTATGAACAACATTAGGTTCTGACTTCTTCCTGTTTCCATTTTACTTTTATTTGCTTCGGCCTATGTTGAAAGAGGGGCAGGAACTGGTTGAACTATTTATCCTCCTCTGTCTAGGCATATAGGACATCCTGGACCGGCTATGGATTATGTTATTTTTTCTCTCCACGTAGGTGGTCTTTCTTCGATCCTAGCATCTATTAATTTCTTTACAACTTTCCTAAGGATACGACTAAAGGTGATGTCTTTATATCGGGTTCCTTTGTTTGTTTGATGTATTGCTGTAACTAGGTTCTTGTTAGTAGTTGCTATACCTGTTTTGGCTGGCGCTCTTACTATGTTATTAACAGATCGGAATTTCAATACTTCTTTTTTT
WD13  CATAAAGATATTGGCACTCTTTATTTCGTCTTTTCTTATTGGGCTGGGTTAGTAGGAACAGCTTTTAGCTCTATTATTCGTTTAGAGTTAGCTGTTCCTGGTGAGAGTCTCTTAGATGGGCAGCTTTATAATTTAGTTGTGACGGCGCATGCTTTAGTTATAATTTTTTTTTTAGTGATGCCAATAATGATGGGGGGTTTTGGGAATTGGTTAGTTCCTTTAATGTTAAAAGTTCCAGATATGAGGTTTCCTCGTATGAACAACATTAGGTTCTGACTTCTTCCTGTTTCCATTTTACTTCTATTTGCTTCGGCCTATGTTGAAAGAGGGGCAGGAACTGGTTGAACTATTTATCCTCCTCTGTCTAGGCATATAGGACATCCTGGACCGGCTATGGATTATGTTATTTTTTCTCTCCACGTAGGTGGTCTTTCTTCGATCCTAGCATCTATTAATTTCTTTACAACTTTCCTAAGGATACGACTAAAGGTGATGTCTTTATATCGGGTTCCTTTGTTTGTTTGATGTATTGCTGTAACTAGGTTCTTGTTAGTAGTTGCTATACCTGTTTTGGCTGGCGCTCTTACTATGTTATTAACAGATCGGAATTTCAACACTTCTTTTTTT
WD4   CATAAAGATATTGGCACTCTTTATTTCGTTTTTTCTTATTGGGCTGGGTTGGTAGGAACAGCTTTTAGCTCTATTATTCGTTTAGAGTTAGCTGTTCCTGGTGAGAGTCTCTTAGATGGGCAGCTTTATAATTTAGTTGTGACGGCGCATGCTTTAGTTATAATTTTTTTTTTAGTGATGCCAATAATGATGGGGGGTTTTGGGAATTGGTTAGTTCCTTTAATGTTAAAAGTTCCAGATATGAGGTTTCCTCGTATGAACAACATTAGGTTCTGACTTCTTCCTGTTTCCATTTTACTTCTATTTGCTTCGGCCTATGTTGAAAGAGGGGCAGGAACTGGTTGAACTATTTATCCTCCTCTGTCTAGGCATATAGGACATCCTGGACCGGCTATGGATTATGTTATTTTTTCTCTCCACGTAGGTGGTCTTTCTTCGATCCTAGCATCTATTAATTTCTTTACAACTTTTCTAAGGATACGACTAAAGGTGATGTCTTTATATCGGGTTCCTTTGTTTGTTTGATGTATTGCTGTAACTAGGTTCTTGTTAGTAGTTGCTATACCTGTTTTGGCTGGCGCTCTTACTATGTTATTAACAGATCGGAATTTCAATACTTCTTTTTTT
WD14  CATAAAGATATTGGCACTCTTTATTTCGTCTTTTCTTATTGGGCTGGGTTAGTAGGAACAGCTTTTAGCTCTATTATTCGTTTAGAGTTAGCTGTTCCTGGTGAGAGTCTCTTAGATGGGCAGCTTTATAATTTAGTTGTGACGGCGCATGCTTTAGTTATAATTTTTTTTTTAGTGATGCCAATAATGATGGGGGGTTTTGGGAATTGGTTAGTTCCTTTAATGTTAAAAGTTCCAGATATGAGGTTTCCTCGTATGAACAACATTAGGTTCTGACTTCTTCCTGTTTCCATTTTACTTCTATTTGCTTCGGCCTATGTTGAAAGAGGGGCAGGAACTGGTTGAACTATTTATCCTCCTCTGTCTAGGCATATAGGACATCCTGGACCGGCTATGGATTATGTTATTTTTTCTCTCCACGTAGGTGGTCTTTCTTCGATCCTAGCATCTATTAATTTCTTTACAACTTTCCTAAGGATACGACTAAAGGTGATGTCTTTATATCGGGTTCCTTTGTTTGTTTGATGTATTGCTGTAACTAGGTTCTTGTTAGTAGTTGCTATACCTGTTTTGGCTGGCGCTCTTACTATGTTATTAACAGATCGGAATTTCAACACTTCTTTTTTT
HY14  CATAAAGATATTGGCACTCTTTATTTCGTCTTTTCTTATTGGGCTGGGTTAGTAGGAACAGCTTTTAGCTCTATTATTCGTTTAGAGTTAGCTGTTCCTGGTGAGAGTCTCTTAGATGGGCAGCTTTATAATTTAGTTGTGACGGCGCATGCTTTAGTTATAATTTTTTTTTTAGTGATGCCAATAATGATGGGGGGTTTTGGGAATTGGTTAGTTCCTTTAATGTTAAAAGTTCCAGATATGAGGTTTCCTCGTATGAACAACATTAGGTTCTGACTTCTTCCTGTTTCCATTTTACTTCTATTTGCTTCGGCCTATGTTGAAAGAGGGGCAGGAACTGGTTGAACTATTTATCCTCCTCTGTCTAGGCATATAGGACATCCTGGACCGGCTATGGATTATGTTATTTTTTCTCTCCACGTAGGTGGTCTTTCTTCGATCCTAGCATCTATTAATTTCTTTACAACTTTCCTAAGGATACGACTAAAGGTGATGTCTTTATATCGGGTTCCTTTGTTTGTTTGATGTATTGCTGTAACTAGGTTCTTGTTAGTAGTTGCTATACCTGTTTTGGCTGGCGCTCTTACTATGTTATTAACAGATCGGAATTTCAACACTTCTTTTTTT
HY6   CATAAAGATATTGGCACTCTTTATTTCGTCTTTTCTTATTGGGCTGGGTTGGTAGGAACAGCTTTTAGTTCTATTATTCGTTTAGAGTTAGCTGTTCCTGGTGAGAGTCTCTTAGATGGGCAGCTTTATAATTTAGTTGTGACGGCGCATGCTTTAGTTATAATTTTTTTTTTAGTGATGCCAATAATGATGGGGGGTTTTGGGAATTGGTTAGTTCCTTTAATGTTAAAAGTTCCAGATATGAGGTTTCCTCGTATGAACAACATTAGGTTCTGACTTCTTCCTGTTTCCATTTTACTTCTATTTGCTTCGGCCTATGTTGAAAGAGGGGCAGGAACTGGTTGAACTATTTATCCTCCTCTGTCTAGGCATATAGGACATCCTGGACCGGCTATGGATTATGTTATTTTTTCTCTCCACGTAGGTGGTCTTTCTTCGATCCTAGCATCTATTAATTTCTTTACAACTTTCCTAAGGATACGACTAAAGGTGATGTCTTTATATCGGGTTCCTTTGTTTGTTTGATGTATTGCTGTAACTAGGTTCTTGTTAGTAGTTGCTATACCTGTTTTGGCTGGCGCTCTTACTATGTTATTAACAGATCGGAATTTCAACACTTCTTTTTTT
HY12  CATAAAGATATTGGCACTCTTTATTTCGTCTTTTCTTATTGGGCTGGGTTGGTAGGAACAGCTTTTAGCTCTATTATTCGTTTAGAGTTAGCTGTTCCTGGTGAGAGTCTCTTAGATGGGCAGCTTTATAATTTAGTTGTGACGGCGCATGCTTTAGTTATAATTTTTTTTTTAGTGATGCCAATAATGATGGGGGGTTTTGGGAATTGGTTAGTTCCTTTAATGTTAAAAGTTCCAGATATGAGGTTTCCTCGTATGAACAACATTAGGTTCTGACTTCTTCCTGTTTCCATTTTACTTCTATTTGCTTCGGCCTATGTTGAAAGAGGGGCAGGAACTGGTTGAACTATTTATCCTCCTCTGTCTAGGCATATAGGACATCCTGGACCGGCTATGGATTATGTTATTTTTTCTCTCCACGTAGGTGGTCTTTCTTCGATCCTAGCATCTATTAATTTCTTTACAACTTTCCTAAGGATACGACTAAAGGTGATGTCTTTATATCGGGTTCCTTTGTTTGTTTGATGTATTGCTGTAACTAGGTTCTTGTTAGTAGTTGCTATACCTGTTTTGGCTGGCGCTCTTACTATGTTATTAACAGATCGGAATTTCAACACTTCTTTTTTT
HY5   CATAAAGATATTGGCACTCTTTATTTCGTCTTTTCTTATTGGGCTGGGTTAGTAGGAACAGCTTTTAGCTCTATTATTCGTTTAGAGTTAGCTGTTCCTGGTGAGAGTCTCTTAGATGGGCAGCTTTATAATTTAGTTGTGACGGCGCATGCTTTAGTTATAATTTTTTTTTTAGTGATGCCAATAATGATGGGGGGTTTTGGGAATTGGTTAGTTCCTTTAATGTTAAAAGTTCCAGATATGAGGTTTCCTCGTATGAACAACATTAGGTTCTGACTTCTTCCTGTTTCCATTTTACTTCTATTTGCTTCGGCCTATGTTGAAAGAGGGGCAGGAACTGGTTGAACTATTTATCCTCCTCTGTCTAGGCATATAGGACATCCTGGACCGGCTATGGATTATGTTATTTTTTCTCTCCACGTAGGTGGTCTTTCTTCGATTCTAGCATCTATTAATTTCTTTACAACTTTCCTAAGGATACGACTAAAGGTGATGTCTTTATATCGGGTTCCTTTGTTTGTTTGATGTATTGCTGTAACTAGGTTCTTGTTAGTAGTTGCTATACCTGTTTTGGCTGGCGCTCTTACTATGTTATTAACAGATCGGAATTTCAACACTTCTTTTTTT
HY11  CATAAAGATATTGGCACTCTTTATTTCGTCTTTTCTTATTGGGCTGGGTTGGTAGGAACAGCTTTTAGCTCTATTATTCGTTTAGAGTTAGCTGTTCCTGGTGAGAGTCTCTTAGATGGGCAGCTTTATAATTTAGTTGTGACGGCGCATGCTTTAGTTATAATTTTTTTTTTAGTGATGCCAATAATGATGGGGGGTTTTGGGAATTGGTTAGTTCCTTTAATGTTAAAAGTTCCAGATATGAGGTTTCCTCGTATGAACAACATTAGGTTCTGACTTCTTCCTGTTTCCATTTTACTTCTATTTGCTTCGGCCTATGTTGAAAGAGGGGCAGGAACTGGTTGAACTATTTATCCTCCTCTGTCTAGGCATATAGGACATCCTGGACCGGCTATGGATTATGTTATTTTTTCTCTCCACGTAGGTGGTCTTTCTTCGATCCTAGCATCTATTAATTTCTTTACAACTTTCCTAAGCATACGACTAAAGGTGATGTCTTTATATCGGGTTCCTTTGTTTGTTTGATGTATTGCTGTAACTAGGTTCTTGTTAGTAGTTGCTATACCTGTTTTGGCTGGCGCTCTTACTATGTTATTAACAGATCGGAATTTCAACACTTCTTTTTTT
HY4   CATAAAGATATTGGCCCTCTTTATTTCGTCTTTTCTTATTGGGCTGGGTTGGTAGGAACAGCTTTTAGCTCTATTATTCGTTTAGAGTTAGCTGTTCCTGGTGAGAGTCTCTTAGATGGGCAGCTTTATAATTTAGTTGTGACGGCGCATGCTTTAGTTATAATTTTTTTTTTAGTGATGCCAATAATGATGGGGGGTTTTGGGAATTGGTTAGTTCCTTTAATGTTAAAAGTTCCAGATATGAGGTTTCCTCGTATGAACAACATTAGGTTCTGACTTCTTCCTGTTTCCATTTTACTTCTATTTGCTTCGGCCTATGTTGAAAGAGGGGCAGGAACTGGTTGAACTATTTATCCTCCTCTGTCTAGGCATATAGGACATCCTGGACCGGCTATGGATTATGTTATTTTTTCTCTCCACGTAGGTGGTCTTTCTTCGATCCTAGCATCTATTAATTTCTTTACAACTTTCCTAAGGATACGACTAAAGGTGATGTCTTTATATCGGGTTCCTTTGTTTGTTTGATGTATTGCTGTAACTAGGTTCTTGTTAGTAGTTGCTATACCTGTTTTGGCTGGCGCTCTTACTATGTTATTAACAGATCGGAATTTCAACACTTCTTTTTTT
HY2   CATAAAGATATTGGCACTCTTTATTTCGTCTTTTCTTATTGGGCTGGGTTAGTAGGAACAGCTTTTAGCTCTATTATTCGTTTAGAGTTAGCTGTTCCTGGTGAGAGTCTCTTAGATGGGCAGCTTTATAATTTAGTTGTGACGGCGCATGCTTTAGTTATAATTTTTTTTTTAGTGATGCCAATAATGATGGGGGGTTTTGGGAATTGGTTAGTTCCTTTAATGTTAAAAGTTCCAGATATGAGGTTTCCTCGTATGAACAACATTAGGTTCTGACTTCTTCCTGTTTCCATTTTACTTCTATTTGCTTCGGCCTATGTTGAAAGAGGGGCAGGAACTGGTTGAACTATTTATCCTCCTCTGTCTAGGCATATAGGACATCCTGGACCGGCTATGGATTATGTTATTTTTTCTCTCCACGTAGGTGGTCTTTCTTCGATCCTAGCATCTATTAATTTCTTTACAACTTTCCTAAGGATACGACTAAAGGTGATGTCTTTATATCGGGTTCCTTTGTTTGTTTGATGTATTGCTGTAACTAGGTTCTTGTTAGTAGTTGCTATACCTGTTTTGGCTGGCGCTCTTACTATGTTATTAACAGATCGGAATTTCAACACTTCTTTTTTT
HY1   CATAAAGATATTGGCACTCTTTATTTCGTTTTTTCTTATTGGGCTGGGTTGGTAGGAACAGCTTTTAGCTCTATTATTCGTTTAGAGTTAGCTGTTCCTGGTGAGAGTCTCTTAGATGGGCAGCTTTATAATTTAGTTGTGACGGCGCATGCTTTAGTTATAATTTTTTTTTTAGTGATGCCAATAATGATGGGGGGTTTTGGGAATTGGTTAGTTCCTTTAATGTTAAAAGTTCCAGATATGAGGTTTCCTCGTATGAACAACATTAGGTTCTGACTTCTTCCTGTTTCCATTTTACTTCTATTTGCTTCGGCCTATGTTGAAAGAGGGGCAGGAACTGGTTGAACTATTTATCCTCCTCTGTCTAGGCATATAGGACATCCTGGACCGGCTATGGATTATGTTATTTTTTCTCTCCACGTAGGTGGTCTTTCTTCGATCCTAGCATCTATTAATTTCTTTACAACTTTCCTAAGGATACGACTAAAGGTGATGTCTTTATATCGGGTTCCTTTGTTTGTTTGATGTATTGCTGTAACTAGGTTCTTGTTAGTAGTTGCTATACCTGTTTTGGCTGGCGCTCTTACTATGTTATTAACAGATCGGAATTTCAACACTTCTTTTTTT
HY3   CATAAAGATATTGGCACTCTTTATTTCGTCTTTTCTTATTGGGCTGGGTTGGTAGGAACAGCTTTTAGCTCTATTATTCGTTTAGAGTTAGCTGTTCCTGGTGAGAGTCTCTTAGATGGGCAGCTTTATAATTTAGTTGTGACGGCGCATGCTTTAGTTATAATTTTTTTTTTAGTGATGCCAATAATGATGGGGGGTTTTGGGAATTGGCTAGTTCCTTTAATGTTAAAAGTTCCAGATATGAGGTTTCCTCGTATGAACAACATTAGGTTCTGACTTCTTCCTGTTTCCATTTTACTTCTATTTGCTTCGGCCTATGTTGAAAGAGGGGCAGGAACTGGTTGAACTATTTATCCTCCTCTGTCTAGGCATATAGGACATCCTGGACCGGCTATGGATTATGTTATTTTTTCTCTCCACGTAGGTGGTCTTTCTTCGATCCTAGCATCTATTAATTTCTTTACAACTTTCCTAAGGATACGACTAAAGGTGATGTCTTTATATCGGGTTCCTTTGTTTGTTTGATGTATTGCTGTAACTAGGTTCTTGTTAGTAGTTGCTATACCTGTTTTGGCTGGCGCTCTTACTATGTTATTAACAGATCGGAATTTCAACACTTCTTTTTTT
HY13  CATAAAGATATTGGCACTCTTTATTTCGTCTTTTCTTATTGGGCTGGGTTAGTAGGAACAGCTTTTAGCTCTATTATTCGTTTAGAGTTAGCTGTTCCTGGTGAGAGTCTCTTAGATGGGCAGCTTTATAATTTAGTTGTGACGGCGCATGCTTTAGTTATAATTTTTTTTTTAGTGATGCCAATAATGATGGGGGGTTTTGGGAATTGGTTAGTTCCTTTAATGTTAAAAGTTCCAGATATGAGGTTTCCTCGTATGAACAACATTAGGTTCTGACTTCTTCCTGTTTCCATTTTACTTCTATTTGCTTCGGCCTATGTTGAAAGAGGGGCAGGAACTGGTTGAACTATTTATCCTCCTCTGTCTAGGCATATAGGACATCCTGGACCGGCTATGGATTATGTTATTTTTTCTCTCCACGTAGGTGGTCTTTCTTCGATCTTAGCATCTATTAATTTCTTTACAACTTTCCTAAGGATACGACTAAAGGTGATGTCTTTATATCGGGTTCCTTTGTTTGTTTGATGTATTGCTGTAACTAGGTTCTTGTTAGTAGTTGCTATACCTGTTTTGGCTGGCGCTCTTACTATGTTATTAACAGATCGGAATTTCAACACTTCTTTTTTT
HY15  CATAAAGATATTGGCACTCTTTATTTCGTCTTTTCTTATTGGGCTGGGTTAGTAGGAACAGCTTTTAGCTCTATTATTCGTTTAGAGTTAGCTGTTCCTGGTGAGAGTCTCTTAGATGGGCAGCTTTATAATTTAGTTGTGACGGCGCATGCTTTAGTTATAATTTTTTTTTTAGTGATGCCAATAATGATGGGGGGTTTTGGGAATTGGTTAGTTCCTTTAATGTTAAAAGTTCCAGATATGAGGTTTCCTCGTATGAACAACATTAGGTTCTGACTTCTTCCTGTTTCCATTTTACTTCTATTTGCTTCGGCCTATGTTGAAAGAGGGGCAGGAACTGGTTGAACTATTTATCCTCCTCTGTCTAGGCATATAGGACATCCTGGACCGGCTATGGATTATGTTATTTTTTCTCTCCACGTAGGTGGTCTTTCTTCGATCCTAGCATCTATTAATTTCTTTACAACTTTCCTAAGGATACGACTAAAGGTGATGTCTTTATATCGGGTTCCTTTGTTTGTTTGATGTATTGCTGTAACTAGGTTCTTGTTAGTAGTTGCTATACCTGTTTTGGCTGGCGCTCTTACTATGTTATTAACAGATCGGAATTTCAACACTTCTTTTTTT
HY9   CATAAAGATATTGGCACTCTTTATTTCGTCTTTTCTTATTGGGCTGGGTTGGTAGGAACAGCTTTTAGCTCTATTATTCGTTTAGAGTTAGCTGTTCCTGGTGAGAGTCTCTTAGATGGGCAGCTTTATAATTTAGTTGTGACGGCGCATGCTTTAGTTATAATTTTTTTTTTAGTGATGCCAATAATGATGGGGGGTTTTGGGAATTGGTTAGTTCCTTTAATGTTAAAAGTTCCAGATATGAGGTTTCCTCGTATGAACAACATTAGGTTCTGACTTCTTCCTGTTTCCATTTTACTTCTATTTGCTTCGGCCTATGTTGAAAGAGGGGCAGGAACTGGTTGAACTATTTATCCTCCTCTGTCTAGGCATATAGGACATCCTGGACCGGCTATGGATTATGTTATTTTTTCTCTCCACGTAGGTGGTCTTTCTTCGATCCTAGCATCTATTAATTTCTTTACAACTTTCCTAAGCATACGACTAAAGGTGATGTCTTTATATCGGGTTCCTTTGTTTGTTTGATGTATTGCTGTAACTAGGTTCTTGTTAGTAGTTGCTATACCTGTTTTGGCTGGCGCTCTTACTATGTTATTAACAGATCGGAATTTCAACACTTCTTTTTTT
HY8   CATAAAGATATTGGCACTCTTTATTTCGTCTTTTCTTATTGGGCTGGGTTGGTAGGAACAGCTTTTAGCTCTATTATTCGTTTAGAGTTAGCTGTTCCTGGTGAGAGTCTCTTAGATGGGCAGCTTTATAATTTAGTTGTGACGGCGCATGCTTTAGTTATAATTTTTTTTTTAGTAATGCCAATAATGATGGGGGGTTTTGGGAATTGGTTAGTTCCTTTAATGTTAAAAGTTCCAGATATGAGGTTTCCTCGTATGAACAACATTAGGTTCTGACTTCTTCCTGTTTCCATTTTACTTCTATTTGCTTCGGCCTATGTTGAAAGAGGGGCAGGAACTGGTTGAACTATTTATCCTCCTCTGTCTAGGCATATAGGACATCCTGGACCGGCTATGGATTATGTTATTTTTTCTCTCCACGTAGGTGGTCTTTCTTCGATCCTAGCATCTATTAATTTCTTTACAACTTTTCTAAGGATACGACTAAAGGTGATGTCTTTATATCGGGTTCCTTTGTTTGTTTGATGTATTGCTGTAACTAGGTTCTTGTTAGTAGTTGCTATACCTGTTTTGGCTGGCGCTCTTACTATGTTATTAACAGATCGGAATTTCAACACTTCTTTTTTT
HY10  CATAAAGATATTGGCCCTCTTTATTTCGTCTTTTCTTATTGGGCTGGGTTGGTAGGAACAGCTTTTAGCTCTATTATTCGTTTAGAGTTAGCTGTTCCTGGTGAGAGTCTCTTAGATGGGCAGCTTTATAATTTAGTTGTGACGGCGCATGCTTTAGTTATAATTTTTTTTTTAGTGATGCCAATAATGATGGGGGGTTTTGGGAATTGGTTAGTTCCTTTAATGTTAAAAGTTCCAGATATGAGGTTTCCTCGTATGAACAACATTAGGTTCTGACTTCTTCCTGTTTCCATTTTACTTCTATTTGCTTCGGCCTATGTTGAAAGAGGGGCAGGAACTGGTTGAACTATTTATCCTCCTCTGTCTAGGCATATAGGACATCCTGGACCGGCTATGGATTATGTTATTTTTTCTCTCCACGTAGGTGGTCTTTCTTCGATCCTAGCATCTATTAATTTCTTTACAACTTTCCTAAGGATACGACTAAAGGTGATGTCTTTATATCGGGTTCCTTTGTTTGTTTGATGTATTGCTGTAACTAGGTTCTTGTTAGTAGTTGCTATACCTGTTTTGGCTGGCGCTCTTACTATGTTATTAACAGATCGGAATTTCAACACTTCTTTTTTT
HY7   CATAAAGATATTGGCACTCTTTATTTCGTCTTTTCTTATTGGGCTGGGTTGGTAGGAACAGCTTTTAGCTCTATTATTCGTTTAGAGTTAGCTGTTCCTGGTGAGAGTCTCTTAGATGGGCAGCTTTATAATTTAGTTGTGACGGCGCATGCTTTAGTTATAATTTTTTTTTTAGTGATGCCAATAATGATGGGGGGTTTTGGGAATTGGTTAGTTCCTTTAATGTTAAAAGTTCCAGATATGAGGTTTCCTCGTATGAACAACATTAGGTTCTGACTTCTTCCTGTTTCCATTTTACTTCTATTTGCTTCGGCCTATGTTGAAAGAGGGGCAGGAACTGGTTGAACTATTTATCCTCCTCTGTCTAGGCATATAGGACATCCTGGACCGGCTATGGATTATGTTATTTTTTCTCTCCACGTAGGTGGTCTTTCTTCGATCCTAGCATCTATTAATTTCTTTACAACTTTCCTAAGGATACGACTAAAGGTGATGTCTTTATATCGGGTTCCTTTGTTTGTTTGATGTATTGCTGTAACTAGGTTCTTGTTAGTAGTTGCTATACCTGTTTTGGCTGGCGCTCTTACTATGTTATTAACAGATCGGAATTTCAACACTTCTTTTTTT
RZ14  CATAAAGATATTGGCACTCTTTATTTCGTCTTTTCTTATTGGGCTGGGTTGGTAGGAACAGCTTTTAGCTCTATTATTCGTTTAGAGTTAGCTGTTCCTGGTGAGAGTCTCTTAGATGGGCAGCTTTATAATTTAGTTGTGACGGCGCATGCTTTAGTTATAATTTTTTTTTTAGTGATGCCAATAATGATGGGGGGTTTTGGGAATTGGTTAGTTCCTTTAATGTTAAAAGTTCCAGATATGAGGTTTCCTCGTATGAACAACATTAGGTTCTGACTTCTTCCTGTTTCCATTTTACTTCTATTTGCTTCGGCCTATGTTGAAAGAGGGGCAGGAACTGGTTGAACTATTTATCCTCCTCTGTCTAGGCATATAGGACATCCTGGACCGGCTATGGATTATGTTATTTTTTCTCTCCACGTAGGTGGTCTTTCTTCGATCCTAGCATCTATTAATTTCTTTACAACTTTCCTAAGGATACGACTAAAGGTGATGTCTTTATATCGGGTTCCTTTGTTTGTTTGATGTATTGCTGTAACTAGGTTCTTGTTAGTAGTTGCTATACCTGTTTTGGCTGGCGCTCTTACTATGTTATTAACAGATCGGAATTTCAACACTTCTTTTTTT
RZ15  CATAAAGATATTGGCACTCTTTATTTCGTCTTTTCTTATTGGGCTGGGTTGGTAGGAACAGCTTTTAGCTCTATTATTCGTTTAGAGTTAGCTGTTCCTGGTGAGAGTCTCTTAGATGGGCAGCTTTATAATTTAGTTGTGACGGCGCATGCTTTAGTTATAATTTTTTTTTTAGTGATGCCAATAATGATGGGGGGTTTTGGGAATTGGTTAGTTCCTTTAATGTTAAAAGTTCCAGATATGAGGTTTCCTCGTATGAACAACATTAGGTTCTGACTTCTTCCTGTTTCCATTTTACTTCTATTTGCTTCGGCCTATGTTGAAAGAGGGGCAGGAACTGGTTGAACTATTTATCCTCCTCTGTCTAGGCATATAGGACATCCTGGACCGGCTATGGATTATGTTATTTTTTCTCTCCACGTAGGTGGTCTTTCTTCGATCCTAGCATCTATTAATTTCTTTACAACTTTCCTAAGGATACGACTAAAGGTGATGTCTTTATATCGGGTTCCTTTGTTTGTTTGATGTATTGCTGTAACTAGGTTCTTGTTAGTAGTTGCTATACCTGTTTTGGCTGGCGCTCTTACTATGTTATTAACAGATCGGAATTTCAACACTTCTTTTTTT
RZ3   CATAAAGATATTGGCACTCTTTATTTCGTCTTTTCTTATTGGGCTGGGTTGGTAGGAACAGCTTTTAGCTCTATTATTCGTTTAGAGTTAGCTGTTCCTGGTGAGAGTCTCTTAGATGGGCAGCTTTATAATTTAGTTGTGACGGCGCATGCTTTAGTTATAATTTTTTTTTTAGTGATGCCAATAATGATGGGGGGTTTTGGGAATTGGTTAGTTCCTTTAATGTTAAAAGTTCCAGATATGAGGTTTCCTCGTATGAACAACATTAGGTTCTGACTTCTTCCTGTTTCCATTTTACTTCTATTTGCTTCGGCCTATGTTGAAAGAGGGGCAGGAACTGGTTGAACTATTTATCCTCCTCTGTCTAGGCATATAGGACATCCTGGACCGGCTATGGATTATGTTATTTTTTCTCTCCACGTAGGTGGTCTTTCTTCGATCCTAGCATCTATTAATTTCTTTACAACTTTCCTAAGGATACGACTAAAGGTGATGTCTTTATATCGGGTTCCTTTGTTTGTTTGATGTATTGCTGTAACTAGGTTCTTGTTAGTAGTTGCTATACCTGTTTTGGCTGGCGCTCTTACTATGTTATTAACAGATCGGAATTTCAACACTTCTTTTTTT
RZ6   CATAAAGATATTGGCACTCTTTATTTCGTCTTTTCTTATTGGGCTGGGTTGGTAGGAACAGCTTTTAGCTCTATTATTCGTTTAGAGTTAGCTGTTCCTGGTGAGAGTCTTTTAGATGGGCAGCTTTATAATTTAGTTGTAACGGCGCATGCTTTAGTTATAATTTTTTTTTTAGTGATGCCAATAATGATGGGGGGTTTTGGGAATTGGTTAGTTCCTTTAATGTTAAAAGTTCCAGATATGAGGTTTCCTCGTATGAACAACATTAGGTTCTGACTTCTTCCTGTTTCTATTTTACTTCTATTTGCTTCGGCCTATGTTGAAAGAGGGGCAGGAACTGGTTGAACTATTTATCCTCCTCTGTCTAGGCATATAGGACATCCTGGACCGGCTATGGATTATGTTATTTTTTCTCTCCACGTAGGTGGTCTTTCTTCGATCCTAGCATCTATTAATTTCTTTACAACTTTCCTAAGGATACGACTAAAGGTGATGTCTTTATATCGGGTTCCTTTGTTTGTTTGATGTATTGCTGTAACTAGGTTCTTGTTAGTAGTTGCTATACCTGTTTTGGCTGGCGCTCTTACTATGTTATTAACAGATCGGAATTTCAACACTTCTTTTTTT
RZ13  CATAAAGATATTGGCACTCTTTATTTCGTCTTTTCTTATTGGGCTGGGTTGGTAGGAACAGCTTTTAGCTCTATTATTCGTTTAGAGTTAGCTGTTCCTGGTGAGAGTCTCTTAGATGGGCAGCTTTATAATTTAGTTGTGACGGCGCATGCTTTAGTTATAATTTTTTTTTTAGTGATGCCAATAATGATGGGGGGTTTTGGGAATTGGTTAGTTCCTTTAATGTTAAAAGTTCCAGATATGAGGTTTCCTCGTATGAACAACATTAGGTTCTGACTTCTTCCTGTTTCCATTTTACTTCTATTTGCTTCGGCCTATGTTGAAAGAGGGGCAGGAACTGGTTGAACTATTTATCCTCCTCTGTCTAGGCATATAGGACATCCTGGACCGGCTATGGATTATGTTATTTTTTCTCTCCACGTAGGTGGTCTTTCTTCGATCCTAGCATCTATTAATTTTTTTACAACTTTCCTAAGGATACGACTAAAGGTGATGTCTTTATATCGGGTTCCTTTGTTTGTTTGATGCATTGCTGTAACTAGGTTCTTGTTAGTAGTTGCTATACCTGTTTTGGCTGGCGCTCTTACTATGTTATTAACAGATCGGAATTTCAACACTTCTTTTTTT
RZ5   CATAAAGATATTGGCACTCTTTATTTCGTCTTTTCTTATTGGGCTGGGTTGGTAGGAACAGCTTTTAGCTCTATTATTCGTTTAGAGTTAGCTGTTCCTGGTGAGAGTCTCTTAGATGGGCAGCTTTATAATTTAGTTGTGACGGCGCATGCTTTAGTTATAATTTTTTTTTTAGTGATGCCAATAATGATGGGGGGTTTTGGGAATTGGTTAGTTCCTTTAATGTTAAAAGTTCCAGATATGAGGTTTCCTCGTATGAACAACATTAGGTTCTGACTTCTTCCTGTTTCCATTTTACTTCTATTTGCTTCGGCCTATGTTGAAAGAGGGGCAGGAACTGGTTGAACTATTTATCCTCCTCTGTCTAGGCATATAGGACATCCTGGACCGGCTATGGATTATGTTATTTTTTCTCTCCACGTAGGTGGTCTTTCTTCGATCCTAGCATCTATTAATTTCTTTACAACTTTCCTAAGTATACGACTAAAGGTGATGTCTTTATATCGGGTTCCTTTGTTTGTTTGATGTATTGCTGTAACTAGGTTCTTGTTAGTAGTTGCTATACCTGTTTTGGCTGGCGCTCTTACTATGTTATTAACAGATCGGAATTTCAACACTTCTTTTTTT
RZ2   CATAAAGATATTGGCACTCTTTATTTCGTCTTTTCTTATTGGGCTGGGTTAGTAGGAACAGCTTTTAGCTCTATTATTCGTTTAGAGTTAGCTGTTCCTGGTGAGAGTCTCTTAGATGGGCAGCTTTATAATTTAGTTGTGACGGCGCATGCTTTAGTTATAATTTTTTTTTTAGTGATGCCAATAATGATGGGGGGTTTTGGGAATTGGTTAGTTCCTTTAATGTTAAAAGTTCCAGATATGAGGTTTCCTCGTATGAACAACATTAGGTTCTGACTTCTTCCTGTTTCCATTTTACTTCTATTTGCTTCGGCCTATGTTGAAAGAGGGGCAGGAACTGGTTGAACTATTTATCCTCCTCTGTCTAGGCATATAGGACATCCTGGACCGGCTATGGATTATGTTATTTTTTCTCTCCACGTAGGTGGTCTTTCTTCGATCCTAGCATCTATTAATTTCTTTACAACTTTCCTAAGGATACGACTAAAGGTGATGTCTTTATATCGGGTTCCTTTGTTTGTTTGATGTATTGCTGTAACTAGGTTCTTGTTAGTAGTTGCTATACCTGTTTTGGCTGGCGCTCTTACTATGTTATTAACAGATCGGAATTTCAACACTTCTTTTTTT
RZ4   CATAAAGATATTGGCACTCTTTATTTCGTCTTTTCTTATTGGGCTGGGTTGGTAGGAACAGCTTTTAGCTCTATTATTCGTTTAGAGTTAGCTGTTCCTGGTGAGAGTCTCTTAGATGGGCAGCTTTATAATTTAGTTGTGACGGCGCATGCTTTAGTTATAATTTTTTTTTTAGTGATGCCAATAATGATGGGGGGTTTTGGGAATTGGTTAGTTCCTTTAATGTTAAAAGTTCCAGATATGAGGTTTCCTCGTATGAACAACATTAGGTTCTGACTTCTTCCTGTTTCCATTTTACTTCTATTTGCTTCGGCCTATGTTGAAAGAGGGGCAGGAACTGGTTGAACTATTTATCCTCCTCTGTCTAGGCATATAGGACATCCTGGACCGGCTATGGATTATGTTATTTTTTCTCTCCACGTAGGTGGTCTTTCTTCGATCCTAGCATCTATTAATTTCTTTACAACTTTCCTAAGGATACGACTAAAGGTGATGTCTTTATATCGGGTTCCTTTGTTTGTTTGATGTATTGCTGTAACTAGGTTCTTGTTAGTAGTTGCTATACCTGTTTTGGCTGGCGCTCTTACTATGTTATTAACAGATCGGAATTTCAACACTTCTTTTTTT
RZ9   CATAAAGATATTGGCACTCTTTATTTCGTCTTTTCTTATTGGGCTGGGTTGGTAGGAACAGCTTTTAGCTCTATTATTCGTTTAGAGTTAGCTGTTCCTGGTGAGAGTCTCTTAGATGGGCAGCTTTATAATTTAGTTGTGACGGCGCATGCTTTAGTTATAATTTTTTTTTTAGTGATGCCAATAATGATGGGGGGTTTTGGGAATTGGTTAGTTCCTTTAATGTTAAAAGTTCCAGATATGAGGTTTCCTCGTATGAACAACATTAGGTTCTGACTTCTTCCTGTTTCCATTTTACTTCTATTTGCTTCGGCCTATGTTGAAAGAGGGGCAGGAACTGGTTGAACTATTTATCCTCCTCTGTCTAGGCATATAGGACATCCTGGACCGGCTATGGATTATGTTATTTTTTCTCTCCACGTAGGTGGTCTTTCTTCGATCCTAGCATCTATTAATTTCTTTACAACTTTCCTAAGGATACGACTAAAGGTGATGTCTTTATATCGGGTTCCTTTGTTTGTTTGATGTATTGCTGTAACTAGGTTCTTGTTAGTAGTTGCTATACCTGTTTTGGCTGGCGCTCTTACTATGTTATTAACAGATCGGAATTTCAACACTTCTTTTTTT
RZ12  CATAAAGATATTGGCACTCTTTATTTCGTCTTTTCTTATTGGGCTGGGTTGGTAGGAACAGCTTTTAGCTCTATTATTCGTTTAGAGTTAGCTGTTCCTGGTGAGAGTCTCTTAGATGGGCAGCTTTATAATTTAGTTGTGACGGCGCATGCTTTAGTTATAATTTTTTTTTTAGTGATGCCAATAATGATGGGGGGTTTTGGGAATTGGTTAGTTCCTTTAATGTTAAAAGTTCCAGATATGAGGTTTCCTCGTATGAACAACATTAGGTTCTGACTTCTTCCTGTTTCCATTTTACTTCTATTTGCTTCGGCCTATGTTGAAAGAGGGGCAGGAACTGGTTGAACTATTTATCCTCCTCTGTCTAGGCATATAGGACATCCTGGACCGGCTATGGATTATGTTATTTTTTCTCTCCACGTAGGTGGTCTTTCTTCGATCCTAGCATCTATTAATTTCTTTACAACTTTCCTAAGGATACGACTAAAGGTGATGTCTTTATATCGGGTTCCTTTGTTTGTTTGATGTATTGCTGTAACTAGGTTCTTGTTAGTAGTTGCTATACCTGTTTTGGCTGGCGCTCTTACTATGTTATTAACAGATCGGAATTTCAACACTTCTTTTTTT
RZ1   CATAAAGATATTGGCACTCTTTATTTCGTCTTTTCTTATTGGGCTGGGTTGGTAGGAACAGCTTTTAGCTCTATTATTCGTTTAGAGTTAGCTGTTCCTGGTGAGAGTCTCTTAGATGGGCAGCTTTATAATTTAGTTGTGACGGCGCATGCTTTAGTTATAATTTTTTTTTTAGTGATGCCAATAATGATGGGGGGTTTTGGGAATTGGTTAGTTCCTTTAATGTTAAAAGTTCCAGATATGAGGTTTCCTCGTATGAACAACATTAGGTTCTGACTTCTTCCTGTTTCCATTTTACTTCTATTTGCTTCGGCCTATGTTGAAAGAGGGGCAGGAACTGGTTGGACTATTTATCCTCCTCTGTCTAGGCATATAGGACATCCTGGACCGGCTATGGATTATGTTATTTTTTCTCTCCACGTAGGTGGTCTTTCTTCGATCCTAGCATCTATTAATTTCTTTACAACTTTCCTAAGGATACGACTAAAGGTGATGTCTTTATATCGGGTTCCTTTGTTTGTTTGATGTATTGCTGTAACTAGGTTCTTGTTAGTAGTTGCTATACCTGTTTTGGCTGGCGCTCTTACTATGTTATTAACAGATCGGAATTTCAACACTTCTTTTTTT
RZ16  CATAAAGATATTGGCACTCTTTATTTCGTCTTTTCTTATTGGGCTGGGTTGGTAGGAACAGCTTTTAGCTCTATTATTCGTTTAGAGTTAGCTGTTCCTGGTGAGAGTCTCTTAGATGGGCAGCTTTATAATTTAGTTGTGACGGCGCATGCTTTAGTTATAATTTTTTTTTTAGTGATGCCAATAATGATGGGGGGTTTTGGGAATTGGTTAGTTCCTTTAATGTTAAAAGTTCCAGATATGAGGTTTCCTCGTATGAACAACATTAGGTTCTGACTTCTTCCTGTTTCCATTTTACTTCTATTTGCTTCGGCCTATGTTGAAAGAGGGGCAGGAACTGGTTGAACTATTTATCCTCCTCTGTCTAGGCATATAGGACATCCTGGACCGGCTATGGATTATGTTATTTTTTCTCTCCACGTAGGTGGTCTTTCCTCGATCCTAGCATCTATTAATTTCTTTACAACTTTCCTAAGGATACGACTAAAGGTGATGTCTTTATATCGGGTTCCTTTGTTTGTTTGATGTATTGCTGTAACTAGGTTCTTGTTAGTAGTTGCTATACCTGTTTTGGCTGGCGCTCTTACTATGTTATTAACAGATCGGAATTTCAACACTTCTTTTTTT
RZ11  CATAAAGATATTGGCACTCTTTATTTCGTCTTTTCTTATTGGGCTGGGTTGGTAGGAACAGCTTTTAGCTCTATTATTCGTTTAGAGTTAGCTGTTCCTGGTGAGAGTCTCTTAGATGGGCAGCTTTATAATTTAGTTGTGACGGCGCATGCTTTAGTTATAATTTTTTTTTTAGTGATGCCAATAATGATGGGGGGTTTTGGGAATTGGTTAGTTCCTTTAATGTTAAAAGTTCCAGATATGAGGTTTCCTCGTATGAACAACATTAGGTTCTGACTTCTTCCTGTTTCCATTTTACTTCTATTTGCTTCGGCCTATGTTGAAAGAGGGGCAGGAACTGGTTGAACTATTTATCCTCCTCTGTCTAGGCATATAGGACATCCTGGACCGGCTATGGATTATGTTATTTTTTCTCTCCACGTAGGTGGTCTTTCTTCGATCCTAGCATCTATTAATTTCTTTACAACTTTCCTAAGTATACGACTAAAGGTGATGTCTTTATATCGGGTTCCTTTGTTTGTTTGATGTATTGCTGTAACTAGGTTCTTGTTAGTAGTTGCTATACCTGTTTTGGCTGGCGCTCTTACTATGTTATTAACAGATCGGAATTTCAACACTTCTTTTTTT
RZ17  CATAAAGATATTGGCACTCTTTATTTCGTTTTTTCTTATTGGGCTGGGTTGGTAGGAACAGCTTTTAGCTCTATTATTCGCTTAGAGTTAGCTGTTCCTGGTGAGAGTCTCTTAGATGGGCAGCTTTATAATTTAGTTGTGACGGCGCATGCTTTAGTTATAATTTTTTTTTTAGTGATGCCAATAATGATGGGGGGTTTTGGGAATTGGTTAGTTCCTTTAATGTTAAAAGTTCCAGATATGAGGTTTCCTCGTATGAACAACATTAGGTTCTGACTTCTTCCTGTTTCCATTTTACTTCTATTTGCTTCGGCCTATGTTGAAAGAGGGGCAGGAACTGGTTGAACTATTTATCCTCCTCTGTCTAGGCATATAGGACATCCTGGACCGGCTATGGATTATGTTATTTTTTCTCTCCACGTAGGTGGTCTTTCTTCGATCCTAGCATCTATTAATTTCTTTACAACTTTCCTAAGGATACGACTAAAGGTGATGTCTTTATATCGGGTTCCTTTGTTTGTTTGATGTATTGCTGTAACTAGGTTCTTGTTAGTAGTTGCTATACCTGTTTTGGCTGGCGCTCTTACTATGTTATTAACAGATCGGAATTTCAACACTTCTTTTTTT
RZ8   CATAAAGATATTGGCACTCTTTATTTCGTCTTTTCTTATTGGGCTGGGTTAGTAGGAACAGCTTTTAGCTCTATTATTCGTTTAGAGTTAGCTGTTCCTGGTGAGAGTCTCTTAGATGGGCAGCTTTATAATTTAGTTGTGACGGCGCATGCTTTAGTTATAATTTTTTTTTTAGTGATGCCAATAATGATGGGGGGTTTTGGGAATTGGTTAGTTCCTTTAATGTTAAAAGTTCCAGATATGAGGTTTCCTCGTATGAACAACATTAGGTTCTGACTTCTTCCTGTTTCCATTTTACTTCTATTTGCTTCGGCCTATGTTGAAAGAGGGGCAGGAACTGGTTGAACTATTTATCCTCCTCTGTCTAGGCATATAGGACATCCTGGACCGGCTATGGATTATGTTATTTTTTCTCTCCACGTAGGTGGTCTTTCTTCGATCCTAGCATCTATTAATTTCTTTACAACTTTCCTAAGGATACGACTAAAGGTGATGTCTTTATATCGGGTTCCTTTGTTTGTTTGATGTATTGCTGTAACTAGGTTCTTGTTAGTAGTTGCTATACCTGTTTTGGCTGGCGCTCTTACTATGTTATTAACAGATCGGAATTTCAACACTTCTTTTTTT
RZ20  CATAAAGATATTGGCACTCTTTATTTCGTCTTTTCTTATTGGGCTGGGTTGGTAGGAACAGCTTTTAGCTCTATTATTCGTTTAGAGTTAGCTGTTCCTGGTGAGAGTCTCTTAGATGGGCAGCTTTATAATTTAGTTGTGACGGCGCATGCTTTAGTTATAATTTTTTTTTTAGTGATGCCAATAATGATGGGGGGTTTTGGGAATTGGTTAGTTCCTTTAATGTTAAAAGTTCCAGATATGAGGTTTCCTCGTATGAACAACATTAGGTTCTGACTTCTTCCTGTTTCCATTTTACTTCTATTTGCTTCGGCCTATGTTGAAAGAGGGGCAGGAACTGGTTGAACTATTTATCCTCCTCTGTCTAGGCATATAGGACATCCTGGACCGGCTATGGATTATGTTATTTTTTCTCTCCACGTAGGTGGTCTTTCTTCGATCCTAGCATCTATTAATTTCTTTACAACTTTCCTAAGGATACGACTAAAGGTGATGTCTTTATATCGGGTTCCTTTGTTTGTTTGATGTATTGCTGTAACTAGGTTCTTGTTAGTAGTTGCTATACCTGTTTTGGCTGGCGCTCTTACTATGTTATTAACAGATCGGAATTTCAACACTTCTTTTTTT
RZ19  CATAAAGATATTGGCACTCTTTATTTCGTCTTTTCTTATTGGGCTGGGTTGGTAGGAACAGCTTTTAGCTCTATTATTCGTTTAGAGTTAGCTGTTCCTGGTGAGAGTCTCTTAGATGGGCAGCTTTATAATTTAGTTGTGACGGCGCATGCTTTAGTTATAATTTTTTTTTTAGTGATGCCAATAATGATGGGGGGTTTTGGGAATTGGTTAGTTCCTTTAATGTTAAAAGTTCCAGATATGAGGTTTCCTCGTATGAACAACATTAGGTTCTGACTTCTTCCTGTTTCCATTTTACTTCTATTTGCTTCGGCCTATGTTGAAAGAGGGGCAGGAACTGGTTGAACTATTTATCCTCCTCTGTCTAGGCATATAGGACATCCTGGACCGGCTATGGATTATGTTATTTTTTCTCTCCACGTAGGTGGTCTTTCTTCGATCCTAGCATCTATTAATTTCTTTACAACTTTCCTAAGGATACGACTAAAGGTGATGTCTTTATATCGGGTTCCTTTGTTTGTTTGATGTATTGCTGTAACTAGGTTCTTGTTAGTAGTTGCTATACCTGTTTTGGCTGGCGCTCTTACTATGTTATTAACAGATCGGAATTTCAACACTTCTTTTTTT
RZ7   CATAAAGATATTGGCACCCTTTATTTTGTCTTTTCTTATTGGGCTGGGTTGGTAGGAACAGCTTTTAGCTCTATTATTCGTTTAGAGTTAGCTGTTCCTGGTGAGAGTCTCTTAGATGGGCAGCTTTATAATTTAGTTGTGACGGCGCATGCTTTAGTTATAATTTTTTTTTTAGTGATGCCAATAATGATGGGGGGTTTTGGGAATTGGTTAGTTCCTTTAATGTTAAAAGTTCCAGATATGAGGTTTCCTCGTATGAACAACATTAGGTTCTGACTTCTTCCTGTTTCCATTTTACTTCTATTTGCTTCGGCCTATGTTGAAAGAGGGGCAGGAACTGGTTGAACTATTTATCCTCCTCTGTCTAGGCATATAGGACATCCTGGACCGGCTATGGATTATGTTATTTTTTCTCTCCACGTAGGTGGTCTTTCTTCGATCCTAGCATCTATTAATTTCTTTACAACTTTCCTAAGGATACGACTAAAGGTGATGTCTTTATATCGGGTTCCTTTGTTTGTTTGATGTATTGCTGTAACTAGGTTCTTGTTAGTAGTTGCTATACCTGTTTTGGCTGGCGCTCTTACTATGTTATTAACAGATCGGAATTTCAACACTTCTTTTTTT
RZ18  CATAAAGATATTGGCACTCTTTATTTCGTCTTTTCTTATTGGGCTGGGTTAGTAGGAACAGCTTTTAGCTCTATTATTCGTTTAGAGTTAGCTGTTCCTGGTGAGAGTCTCTTAGATGGGCAGCTTTATAATTTAGTTGTGACGGCGCATGCTTTAGTTATAATTTTTTTTTTAGTGATGCCAATAATGATGGGGGGTTTTGGGAATTGGTTAGTTCCTTTAATGTTAAAAGTTCCAGATATGAGGTTTCCTCGTATGAACAACATTAGGTTCTGACTTCTTCCTGTTTCCATTTTACTTCTATTTGCTTCGGCCTATGTTGAAAGAGGGGCAGGAACTGGTTGAACTATTTATCCTCCTCTGTCTAGGCATATAGGACATCCTGGACCGGCTATGGATTATGTTATTTTTTCTCTCCACGTAGGTGGTCTTTCTTCGATCCTAGCATCTATTAATTTCTTTACAACTTTCCTAAGGATACGACTAAAGGTGATGTCTTTATATCGGGTTCCTTTGTTTGTTTGATGTATTGCTGTAACTAGGTTCTTGTTAGTAGTTGCTATACCTGTTTTGGCTGGCGCTCTTACTATGTTATTAACAGATCGGAATTTCAACACTTCTTTTTTT
RZ10  CATAAAGATATTGGCACTCTTTATTTCGTCTTTTCTTATTGGGCTGGGTTGGTAGGAACAGCTTTTAGCTCTATTATTCGTTTAGAGTTAGCTGTTCCTGGTGAGAGTCTCTTAGATGGGCAGCTTTATAATTTAGTTGTGACGGCGCATGCTTTAGTTATAATTTTTTTTTTAGTGATGCCAATAATGATGGGGGGTTTTGGGAATTGGTTAGTTCCTTTAATGTTAAAAGTTCCAGATATGAGGTTTCCTCGTATGAACAACATTAGGTTCTGACTTCTTCCTGTTTCCATTTTACTTCTATTTGCTTCGGCCTATGTTGAAAGAGGGGCAGGAACTGGTTGAACTATTTATCCTCCTCTGTCTAGGCATATAGGACATCCTGGACCGGCTATGGATTATGTTATTTTTTCTCTCCACGTAGGTGGTCTTTCTTCGATCCTAGCATCTATTAATTTCTTTACAACTTTCCTAAGGATACGACTAAAGGTGATGTCTTTATATCGGGTTCCTTTGTTTGTTTGATGTATTGCTGTAACTAGGTTCTTGTTAGTAGTTGCTATACCTGTTTTGGCTGGCGCTCTTACTATGTTATTAACAGATCGGAATTTCAACACTTCTTTTTTT
LYG10 CTAAAAGATATTGGCACTCTTTATTTCGTCTTTTCTTATTGGGCTGGGTTGGTAGGAACAGCTTTTAGCTCTATTATTCGTTTAGAGTTAGCTGTTCCTGGTGAGAGTCTCTTAGATGGGCAGCTTTATAATTTAGTTGTGACGGCGCATGCTTTAGTTATAATTTTTTTTTTAGTGATGCCGATAATGATGGGGGGTTTTGGGAATTGGTTAGTTCCTTTAATGTTAAAAGTTCCAGATATGAGGTTTCCTCGTATGAACAACATTAGGTTCTGACTTCTTCCTGTTTCCATTTTACTTCTATTTGCTTCGGCCTATGTTGAAAGAGGGGCAGGAACTGGTTGAACTATTTATCCTCCTCTGTCTAGGCATATAGGACATCCTGGACCGGCTATGGATTATGTTATTTTTTCTCTCCACGTAGGTGGTCTTTCTTCGATCCTAGCATCTATTAATTTTTTTACAACTTTCCTAAGGATACGACTAAAGGTGATGTCTTTATATCGGGTTCCTTTGTTTGTTTGATGCATTGCTGTAACTAGGTTCTTGTTAGTAGTTGCTATACCTGTTTTGGCTGGCGCTCTTACTATGTTATTAACAGATCGGAATTTCAACACTTCTTTTTTT
LYG9  CTAAAAGATATTGGCACTCTTTATTTCGTCTTTTCTTATTGGGCTGGGTTGGTAGGAACAGCTTTTAGCTCCATTATTCGTTTAGAGTTAGCTGTTCCTGGTGAGAGTCTCTTAGATGGGCAGCTTTATAATTTAGTTGTGACGGCGCATGCTTTAGTTATAATTTTTTTTTTAGTGATGCCAATAATGATGGGGGGTTTTGGGAATTGGTTAGTTCCTTTAATGTTAAAAGTTCCAGATATGAGGTTTCCTCGTATGAACAACATTAGGTTCTGACTTCTTCCTGTTTCCATTTTACTTCTATTTGCTTCGGCCTATGTTGAAAGAGGGGCAGGAACTGGTTGAACTATTTATCCTCCTCTGTCTAGGCATATAGGACATCCTGGACCGGCTATGGATTATGTTATTTTTTCTCTCCACGTAGGTGGTCTTTCTTCGATCCTAGCATCTATTAATTTCTTTACAACTTTCCTAAGGATACGATTAAAGGTGATGTCTTTATATCGGGTTCCTTTGTTTGTTTGATGTATTGCTGTAACTAGGTTCTTGTTAGTAGTTGCTATACCTGTTTTGGCTGGCGCTCTTACTATGTTATTAACAGATCGGAATTTCAACACTTCTTTTTTT
LYG17 CTAAAAGATATTGGCACTCTTTATTTCGTCTTTTCTTATTGGGCTGGGTTGGTAGGAACAGCTTTTAGCTCTATTATTCGTTTAGAGTTAGCTGTTCCTGGTGAGAGTCTCTTAGATGGGCAGCTTTATAATTTAGTTGTGACGGCGCATGCTTTAGTTATAATTTTTTTTTTAGTGATGCCAATAATGATGGGGGGTTTTGGGAATTGGTTAGTTCCTTTAATGTTAAAAGTTCCAGATATGAGGTTCCCTCGTATGAACAACATTAGGTTCTGACTTCTTCCTGTTTCCATTTTACTTCTATTTGCTTCGGCTTATGTTGAAAGAGGGGCAGGAACTGGTTGAACTATTTATCCTCCTCTGTCTAGGCATATAGGACATCCTGGACCGGCTATGGATTATGTTATTTTTTCTCTCCACGTAGGTGGTCTTTCTTCGATCCTAGCATCTATTAATTTCTTTACAACTTTCCTAAGGATACGACTAAAGGTGATGTCTTTATATCGGGTTCCTTTGTTTGTTTGATGTATTGCTGTAACTAGGTTCTTGTTAGTAGTTGCTATACCTGTTTTGGCTGGCGCTCTTACTATGTTATTAACAGATCGGAATTTCAACACTTCTTTTTTT
LYG15 CTAAAAGATATTGGCACTCTTTATTTCGTCTTTTCTTATTGGGCTGGGTTGGTAGGAACAGCTTTTAGCTCTATTATTCGTTTAGAGTTAGCTGTTCCTGGTGAGAGTCTCTTAGATGGGCAGCTTTATAATTTAGTTGTGACGGCGCATGCTTTAGTTATAATTTTTTTTTTAGTGATGCCAATAATGATGGGGGGTTTTGGGAATTGGTTAGTTCCTTTAATGTTAAAAGTTCCAGATATGAGGTTTCCTCGTATGAACAACATTAGGTTCTGACTTCTTCCTGTTTCCATTTTACTTCTATTTGCTTCGGCCTATGTTGAAAGAGGGGCAGGAACTGGTTGAACTATTTATCCTCCTCTGTCTAGGCATATAGGACATCCTGGACCGGCTATGGATTATGTTATTTTTTCTCTCCACGTAGGTGGTCTTTCTTCGATCCTAGCATCTATTAATTTCTTTACAACTTTCCTAAGGATACGACTAAAGGTGATGTCTTTATATCGGGTTCCTTTGTTTGTTTGATGTATTGCTGTAACTAGGTTCTTGTTAGTAGTTGCTATACCTGTTTTGGCTGGCGCTCTTACTATGTTATTAACAGATCGGAATTTCAACACTTCTTTTTTT
LYG5  CTAAAAGATATTGGCACTCTTTATTTCGTCTTTTCTTATTGGGCTGGGTTAGTAGGAACAGCTTTTAGCTCTATTATTCGTTTAGAGTTAGCTGTTCCTGGTGAGAGTCTCTTAGATGGGCAGCTTTATAATTTAGTTGTGACGGCGCATGCTTTAGTTATAATTTTTTTTTTAGTGATGCCAATAATGATGGGGGGTTTTGGGAATTGGTTAGTTCCTTTAATGTTAAAAGTTCCAGATATGAGGTTTCCTCGTATGAACAACATTAGGTTCTGACTTCTTCCTGTTTCCATTTTACTTCTATTTGCTTCGGCCTATGTTGAAAGAGGGGCAGGAACTGGTTGAACTATTTATCCTCCTCTGTCTAGGCATATAGGACATCCTGGACCGGCTATGGATTATGTTATTTTTTCTCTCCACGTAGGTGGTCTTTCTTCGATCCTAGCATCTATTAATTTCTTTACAACTTTCCTAAGGATACGACTAAAGGTGATGTCTTTATATCGGGTTCCTTTGTTTGTTTGATGTATTGCTGTAACTAGGTTCTTGTTAGTAGTTGCTATACCTGTTTTGGCTGGCGCTCTTACTATGTTATTAACAGATCGGAATTTCAACACTTCTTTTTTT
LYG2  CTAAAAGATATTGGCACTCTTTATTTCGTCTTTTCTTATTGGGCTGGGTTGGTAGGAACAGCTTTTAGCTCTATTATTCGTTTAGAGTTAGCTGTTCCTGGTGAGAGTCTCTTAGATGGGCAGCTTTATAATTTAGTTGTGACGGCGCATGCTTTAGTTATAATTTTTTTTTTAGTGATGCCAATAATGATGGGGGGTTTTGGGAATTGGTTAGTTCCTTTAATGTTAAAAGTTCCAGATATGAGGTTTCCTCGTATGAACAACATTAGGTTCTGACTTCTTCCTGTTTCCATTTTACTTCTATTTGCTTCGGCCTATGTTGAAAGAGGGGCAGGAACTGGTTGAACTATTTATCCTCCTCTGTCTAGGCATATAGGACATCCTGGACCGGCTATGGATTATGTTATTTTTTCTCTCCACGTAGGTGGTCTTTCTTCGATCCTAGCATCTATTAATTTCTTTACAACTTTCCTAAGGATACGACTAAAGGTGATGTCTTTATATCGGGTTCCTTTGTTTGTTTGATGTATTGCTGTAACTAGGTTCTTGTTAGTAGTTGCTATACCTGTTTTGGCTGGCGCTCTTACTATGTTATTAACAGATCGGAATTTCAACACTTCTTTTTTT
LYG1  CTAAAAGATATTGGCACTCTTTATTTCGTCTTTTCTTATTGGGCTGGGTTGGTAGGAACAGCTTTTAGCTCTATTATTCGTTTAGAGTTAGCTGTTCCTGGTGAGAGTCTCTTAGATGGGCAGCTTTATAATTTAGTTGTGACGGCGCATGCTTTAGTTATAATTTTTTTTTTAGTGATGCCAATAATGATGGGGGGTTTTGGGAATTGGTTAGTTCCTTTAATGTTAAAAGTTCCAGATATGAGGTTTCCTCGTATGAACAACATTAGGTTCTGACTTCTTCCTGTTTCCATTTTACTTCTATTTGCTTCGGCCTATGTTGAAAGAGGGGCAGGAACTGGTTGAACTATTTATCCTCCTCTGTCTAGGCATATAGGACATCCTGGACCGGCTATGGATTATGTTATTTTTTCTCTCCACGTAGGTGGTCTTTCTTCGATCCTAGCATCTATTAATTTCTTTACAACTTTCCTAAGGATACGACTAAAGGTGATGTCTTTATATCGGGTTCCTTTGTTTGTTTGATGTATTGCTGTAACTAGGTTCTTGTTAGTAGTTGCTATACCTGTTTTGGCTGGCGCTCTTACTATGTTATTAACAGATCGGAATTTCAACACTTCTTTTTTT
LYG6  CTAAAAGATATTGGCACTCTTTATTTCGTCTTTTCTTATTGGGCTGGGTTGGTAGGAACAGCTTTTAGCTCTATTATTCGTTTAGAGTTAGCTGTTCCTGGTGAGAGTCTTTTAGATGGGCAGCTTTATAATTTAGTTGTGACGGCGCATGCTTTAGTTATAATTTTTTTTTTAGTGATGCCAATAATGATGGGGGGTTTTGGGAATTGGTTAGTTCCTTTAATGTTAAAAGTTCCAGATATGAGGTTTCCTCGTATGAACAACATTAGGTTCTGACTTCTTCCTGTTTCTATTTTACTTCTATTTGCTTCGGCCTATGTTGAAAGAGGGGCAGGAACTGGTTGAACTATTTATCCTCCTCTGTCTAGGCATATAGGACATCCTGGACCGGCTATGGATTATGTTATTTTTTCTCTCCACGTAGGTGGTCTTTCTTCGATCCTAGCATCTATTAATTTCTTTACAACTTTCCTAAGGATACGACTAAAGGTGATGTCTTTATATCGGGTTCCTTTGTTTGTTTGATGTATTGCTGTAACTAGGTTCTTGTTAGTAGTTGCTATACCTGTTTTGGCTGGCGCTCTTACTATGTTATTAACAGATCGGAATTTCAACACTTCTTTTTTT
LYG16 CTAAAAGATATTGGCACTCTTTATTTCGTCTTTTCTTATTGGGCTGGGTTGGTAGGAACAGCTTTTAGCTCTATTATTCGTTTAGAGTTAGCTGTTCCTGGTGAGAGTCTCTTAGATGGGCAGCTTTATAATTTAGTTGTGACGGCGCATGCTTTAGTTATAATTTTTTTTTTAGTGATGCCAATAATGATGGGGGGTTTTGGGAATTGGTTAGTTCCTTTAATGTTAAAAGTTCCAGATATGAGGTTTCCTCGTATGAACAACATTAGGTTCTGACTTCTTCCTGTTTCCATTTTACTTCTATTTGCTTCGGCCTATGTTGAAAGAGGGGCAGGAACTGGTTGAACTATTTATCCTCCTCTGTCTAGGCATATAGGACATCCTGGACCGGCTATGGATTATGTTATTTTTTCTCTCCACGTAGGTGGTCTTTCTTCGATCCTAGCATCTATTAATTTCTTTACAACTTTCCTAAGGATACGACTAAAGGTGATGTCTTTATATCGGGTTCCTTTGTTTGTTTGATGTATTGCTGTAACTAGGTTCTTGTTAGTAGTTGCTATACCTGTTTTGGCTGGCGCTCTTACTATGTTATTAACAGATCGGAATTTCAACACTTCTTTTTTT
LYG3  CTAAAAGATATTGGCACTCTTTATTTCGTCTTTTCTTATTGGGCTGGGTTGGTAGGAACAGCTTTTAGCTCTATTATTCGTTTAGAGTTAGCTGTTCCTGGTGAGAGTCTCTTAGATGGGCAGCTTTATAATTTAGTTGTGACGGCGCATGCTTTAGTTATAATTTTTTTTTTAGTGATGCCAATAATGATGGGGGGTTTTGGGAATTGGTTAGTTCCTTTAATGTTAAAAGTTCCAGATATGAGGTTTCCTCGTATGAACAACATTAGGTTCTGACTTCTTCCTGTTTCCATTTTACTTCTATTTGCTTCGGCCTATGTTGAAAGAGGGGCAGGAACTGGTTGAACTATTTATCCTCCTCTGTCTAGGCATATAGGACATCCTGGACCGGCTATGGATTATGTTATTTTTTCTCTCCACGTAGGTGGTCTTTCTTCGATCCTAGCATCTATTAATTTCTTTACAACTTTCCTAAGGATACGACTAAAGGTGATGTCTTTATATCGGGTTCCTTTGTTTGTTTGATGTATTGCTGTAACTAGGTTCTTGTTAGTAGTTGCTATACCTGTTTTGGCTGGCGCTCTTACTATGTTATTAACAGATCGGAATTTCAACACTTCTTTTTTT
LYG14 CTAAAAGATATTGGCACTCTTTATTTCGTCTTTTCTTATTGGGCTGGGTTGGTAGGAACAGCTTTTAGCTCTATTATTCGTTTAGAGTTAGCTGTTCCTGGTGAGAGTCTCTTAGATGGGCAGCTTTATAATTTAGTTGTGACGGCGCATGCTTTAGTTATAATTTTTTTTTTAGTGATGCCAATAATGATGGGGGGTTTTGGGAATTGGTTAGTTCCTTTAATGTTAAAAGTTCCAGATATGAGGTTTCCTCGTATGAACAACATTAGGTTCTGACTTCTTCCTGTTTCCATTTTACTTCTATTTGCTTCGGCCTATGTTGAAAGAGGGGCAGGAACTGGTTGAACTATTTATCCTCCTCTGTCTAGGCATATAGGACATCCTGGACCGGCTATGGATTATGTTATTTTTTCTCTCCACGTAGGTGGTCTTTCTTCGATCCTAGCATCTATTAATTTCTTTACAACTTTCCTAAGGATACGACTAAAGGTGATGTCTTTATATCGGGTTCCTTTGTTTGTTTGATGTATTGCTGTAACTAGGTTCTTGTTAGTAGTTGCTATACCTGTTTTGGCTGGCGCTCTTACTATGTTATTAACAGATCGGAATTTCAACACTTCTTTTTTT
LYG4  CTAAAAGATATTGGCACTCTTTATTTCGTCTTTTCTTATTGGGCTGGGTTGGTAGGAACAGCTTTTAGCTCTATTATTCGTTTAGAGTTAGCTGTTCCTGGTGAGAGTCTCTTAGATGGGCAGCTTTATAATTTAGTTGTGACGGCGCATGCTTTAGTTATAATTTTTTTTTTAGTGATGCCAATAATGATGGGGGGTTTTGGGAATTGGTTAGTTCCTTTAATGTTAAAAGTTCCAGATATGAGGTTTCCTCGTATGAACAACATTAGGTTCTGACTTCTTCCTGTTTCCATTTTACTTCTATTTGCTTCGGCCTATGTTGAAAGAGGGGCAGGAACTGGTTGAACTATTTATCCTCCTCTGTCTAGGCATATAGGACATCCTGGACCGGCTATGGATTATGTTATTTTTTCTCTCCACGTAGGTGGTCTTTCTTCGATCCTAGCATCTATTAATTTCTTTACAACTTTCCTAAGGATACGACTAAAGGTGATGTCTTTATATCGGGTTCCTTTGTTTGTTTGATGTATTGCTGTAACTAGGTTCTTGTTAGTAGTTGCTATACCTGTTTTGGCTGGCGCTCTTACTATGTTATTAACAGATCGGAATTTCAACACTTCTTTTTTT
LYG19 CTAAAAGATATTGGCACTCTTTATTTCGTCTTTTCTTATTGGGCTGGGTTGGTAGGAACAGCTTTTAGCTCTATTATTCGTTTAGAGTTAGCTGTTCCTGGTGAGAGTCTCTTAGATGGGCAGCTTTATAATTTAGTTGTGACGGCGCATGCTTTAGTTATAATTTTTTTTTTAGTGATGCCAATAATGATGGGGGGTTTTGGGAATTGGTTAGTTCCTTTAATGTTAAAAGTTCCAGATATGAGGTTTCCTCGTATGAACAACATTAGGTTCTGACTTCTTCCTGTTTCCATTTTACTTCTATTTGCTTCGGCCTATGTTGAAAGAGGGGCAGGAACTGGTTGAACTATTTATCCTCCTCTGTCTAGGCATATAGGACATCCTGGACCGGCTATGGATTATGTTATTTTTTCTCTCCACGTAGGTGGTCTTTCTTCGATCCTAGCATCTATTAATTTCTTTACAACTTTCCTAAGGATACGACTAAAGGTGATGTCTTTATATCGGGTTCCTTTGTTTGTTTGATGTATTGCTGTAACTAGGTTCTTGTTAGTAGTTGCTATACCTGTTTTGGCTGGCGCTCTTACTATGTTATTAACAGATCGGAATTTCAACACTTCTTTTTTT
LYG11 CTAAAAGATATTGGCACTCTTTATTTCGTCTTTTCTTATTGGGCTGGGTTGGTAGGAACAGCTTTTAGCTCTATTATTCGTTTAGAGTTAGCTGTTCCTGGTGAGAGTCTCTTAGATGGGCAGCTTTATAATTTAGTTGTGACGGCGCATGCTTTAGTTATAATTTTTTTTTTAGTGATGCCAATAATGATGGGGGGTTTTGGGAATTGGTTAGTTCCTTTAATGTTAAAAGTTCCAGATATGAGGTTTCCTCGTATGAACAACATTAGGTTCTGACTTCTTCCTGTTTCCATTTTACTTCTATTTGCTTCGGCCTATGTTGAAAGAGGGGCAGGAACTGGTTGAACTATTTATCCTCCTCTGTCTAGGCATATAGGACATCCTGGACCGGCTATGGATTATGTTATTTTTTCTCTCCACGTAGGTGGTCTTTCTTCGATCCTAGCATCTATTAATTTCTTTACAACTTTCCTAAGGATACGACTAAAGGTGATGTCTTTATATCGGGTTCCTTTGTTTGTTTGATGTATTGCTGTAACTAGGTTCTTGTTAGTAGTTGCTATACCTGTTTTGGCTGGCGCTCTTACTATGTTATTAACAGATCGGAATTTCAACACTTCTTTTTTT
LYG8  CTAAAAGATATTGGCACCCTTTATTTCGTTTTTTCTTATTGGGCTGGGTTGGTAGGAACAGCTTTTAGCTCTATTATTCGTTTAGAGTTAGCTGTTCCTGGTGAGAGTCTCATAGATGGGCAGCTTTATAATTTAGTTGTGACGGCGCATGCTTTAGTTATAATTTTTTTTTTAGTGATGCCAATAATGATGGGGGGTTTTGGGAATTGGTTAGTTCCTTTAATGTTAAAAGTTCCAGATATGAGGTTTCCTCGTATGAACAACATTAGGTTCTGACTTCTTCCTGTTTCCATTTTACTTCTATTTGCTTCGGCCTATGTTGAAAGAGGGGCAGGAACTGGTTGAACTATTTATCCTCCTCTGTCTAGGCATATAGGACATCCTGGACCGGCTATGGATTATGTTATTTTTTCTCTCCACGTAGGTGGTCTTTCTTCGATCCTAGCATCTATTAATTTCTTTACAACTTTCCTAAGGATACGACTAAAGGTGATGTCTTTATATCGGGTTCCTTTGTTTGTTTGATGTATTGCTGTAACTAGGTTCTTGTTAGTAGTTGCTATACCTGTTTTGGCTGGCGCTCTTACTATGTTATTAACAGATCGGAATTTCAACACTTCTTTTTTT
LYG7  CTAAAAGATATTGGCACTCTTTATTTCGTCTTTTCTTATTGGGCTGGGTTGGTAGGAACAGCTTTCAGCTCTATTATTCGTTTAGAGTTAGCTGTTCCTGGTGAGAGTCTCTTAGATGGGCAGCTTTATAATTTAGTTGTGACGGCGCATGCTTTAGTTATAATTTTTTTTTTAGTGATGCCAATAATGATGGGGGGTTTTGGGAATTGGTTAGTTCCTTTAATGTTAAAAGTTCCAGATATGAGGTTTCCTCGTATGAACAACATTAGGTTCTGACTTCTTCCTGTTTCCATTTTACTTCTATTTGCTTCGGCCTATGTTGAAAGAGGGGCAGGAACTGGTTGAACTATTTATCCTCCTCTGTCTAGGCATATAGGACATCCTGGACCGGCTATGGATTATGTTATTTTTTCTCTCCACGTAGGTGGTCTTTCTTCGATCCTAGCATCTATTAATTTTTTTACAACTTTCCTAAGGATACGACTAAAGGTGATGTCTTTATACCGGGTTCCTTTGTTTGTTTGATGCATTGCTGTAACTAGGTTCTTGTTAGTAGTTGCTATACCTGTTTTGGCTGGCGCTCTTACCATGTTATTAACAGATCGGAATTTCAACACTTCTTTTTTT
LYG13 CTAAAAGATATTGGCACTCTTTATTTCGTCTTTTCTTATTGGGCTGGGTTAGTAGGAACAGCTTTTAGCTCTATTATTCGTTTAGAGTTAGCTGTTCCTGGTGAGAGTCTCTTAGATGGGCAGCTTTATAATTTAGTTGTGACGGCGCATGCTTTAGTTATAATTTTTTTTTTAGTGATGCCAATAATGATGGGGGGTTTTGGGAATTGGTTAGTTCCTTTAATGTTAAAAGTTCCAGATATGAGGTTTCCTCGTATGAACAACATTAGGTTCTGACTTCTTCCTGTTTCCATTTTACTTCTATTTGCTTCGGCCTATGTTGAAAGAGGGGCAGGAACTGGTTGAACTATTTATCCTCCTCTGTCTAGGCATATAGGACATCCTGGACCGGCTATGGATTATGTTATTTTTTCTCTCCACGTAGGTGGTCTTTCTTCGATCCTAGCATCTATTAATTTCTTTACAACTTTCCTAAGGATACGACTAAAGGTGATGTCTTTATATCGGGTTCCTTTGTTTGTTTGATGTATTGCTGTAACTAGGTTCTTGTTAGTAGTTGCTATACCTGTTTTGGCTGGCGCTCTTACTATGTTATTAACAGATCGGAATTTCAACACTTCTTTTTTT
LYG18 CTAAAAGATATTGGCACTCTTTATTTCGTCTTTTCTTATTGGGCTGGGTTGGTAGGAACAGCTTTTAGCTCTATTATTCGTTTAGAGTTAGCTGTTCCTGGTGAGAGTCTCTTAGATGGGCAGCTTTATAATTTAGTTGTGACGGCGCATGCTTTAGTTATAATTTTTTTTTTAGTGATGCCAATAATGATGGGGGGTTTTGGGAATTGGTTAGTTCCTTTAATGTTAAAAGTTCCAGATATGAGATTTCCTCGTATGAACAACATTAGGTTCTGACTTCTTCCTGTTTCCATTTTACTTCTATTTGCTTCGGCCTATGTTGAAAGAGGGGCAGGAACTGGTTGAACTATTTATCCTCCTCTGTCTAGGCATATAGGACATCCTGGACCGGCTATGGATTATGTTATTTTTTCTCTCCACGTAGGTGGTCTTTCTTCGATCCTAGCATCTATTAATTTCTTTACAACTTTCCTAAGGATACGACTAAAGGTGATGTCTTTATATCGGGTTCCTTTGTTTGTTTGATGTATTGCTGTAACTAGGTTCTTGTTAGTAGTTGCTATACCTGTTTTGGCTGGCGCTCTTACTATGTTATTAACAGATCGGAATTTCAACACTTCTTTTTTT
LYG12 CTAAAAGATATTGGCACTCTTTATTTCGTCTTTTCTTATTGGGCTGGGTTGGTAGGAACAGCTTTTAGCTCTATTATTCGTTTAGAGTTAGCTGTTCCTGGTGAGAGTCTCTTAGATGGGCAGCTTTATAATTTAGTTGTGACGGCGCATGCTTTAGTTATAATTTTTTTTTTAGTGATGCCAATAATGATGGGGGGTTTTGGGAATTGGTTAGTTCCTTTAATGTTAAAAGTTCCAGATATGAGGTTTCCTCGTATGAACAACATTAGGTTCTGACTTCTTCCTGTTTCCATTTTACTTCTATTTGCTTCGGCCTATGTTGAAAGAGGGGCAGGAACTGGTTGAACTATTTATCCTCCTCTGTCTAGGCATATAGGACATCCTGGACCGGCTATGGATTATGTTATTTTTTCTCTCCACGTAGGTGGTCTTTCTTCGATCCTAGCATCTATTAATTTCTTTACAACTTTCCTAAGTATACGACTAAAGGTGATGTCTTTATATCGGGTTCCTTTGTTTGTTTGATGTATTGCTGTAACTAGGTTCTTGTTAGTAGTTGCTATACCTGTTTTGGCTGGCGCTCTTACTATGTTATTAACAGATCGGAATTTCAACACTTCTTTTTTT
PT20  CATAAAGATATTGGCACTCTTTATTTCGTCTTTTCTTATTGGGCTGGGTTGGTAGGAACAGCTTTTAGCTCTATTATTCGTTTAGAGTTAGCTGTTCCTGGTGAGAGTCTTTTAGATGGGCAGCTTTATAATTTAGTTGTGACGGCGCATGCTTTAGTTATAATTTTTTTTTTAGTGATGCCAATAATGATGGGGGGTTTTGGGAATTGGTTAGTTCCTTTAATGTTAAAAGTTCCAGATATGAGGTTTCCTCGTATGAACAATATTAGGTTCTGACTTCTTCCTGTTTCTATTTTACTTCTATTTGCTTCGGCCTATGTTGAAAGAGGGGCAGGAACTGGTTGAACCATTTATCCTCCTCTGTCTAGGCATATAGGACATCCTGGACCGGCTATGGATTATGTTATTTTTTCTCTCCACGTAGGTGGTCTTTCTTCGATCCTAGCATCTATTAATTTCTTTACAACTTTCCTAAGGATACGACTAAAGGTGATGTCTTTATATCGGGTTCCTTTGTTTGTTTGATGTATTGCTGTAACTAGGTTCTTGTTAGTAGTTGCTATACCTGTTTTGGCTGGCGCTCTTACTATGTTATTAACAGATCGGAATTTCAATACTTCTTTTTTT
PT16  CATAAAGATATTGGCACTCTTTATTTCGTCTTTTCTTATTGGGCTGGGTTGGTAGGAACAGCTTTTAGCTCTATTATTCGTTTAGAGTTAGCTGTTCCTGGTGAGAGTCTTTTAGATGGGCAGCTTTATAATTTAGTTGTGACGGCGCATGCTTTAGTTATAATTTTTTTTTTAGTGATGCCAATAATGATGGGGGGTTTTGGGAATTGGTTAGTTCCTTTAATGTTAAAAGTTCCAGATATGAGGTTTCCTCGTATGAACAATATTAGGTTCTGACTTCTTCCTGTTTCTATTTTACTTCTATTTGCTTCGGCCTATGTTGAAAGAGGGGCAGGAACTGGTTGAACCATTTATCCTCCTCTGTCTAGGCATATAGGACATCCTGGACCGGCTATGGATTATGTTATTTTTTCTCTCCACGTAGGTGGTCTTTCTTCGATCCTAGCATCTATTAATTTCTTTACAACTTTCCTAAGGATACGACTAAAGGTGATGTCTTTATATCGGGTTCCTTTGTTTGTTTGATGTATTGCTGTAACTAGGTTCTTGTTAGTAGTTGCTATACCTGTTTTGGCTGGCGCTCTTACTATGTTATTAACAGATCGGAATTTCAATACTTCTTTTTTT
PT12  CATAAAGATATTGGCACTCTTTATTTCGTCTTTTCTTATTGGGCTGGGTTGGTAGGAACAGCTTTTAGCTCTATTATTCGTTTAGAGTTAGCTGTTCCTGGTGAGAGTCTTTTAGATGGGCAGCTTTATAATTTAGTTGTGACGGCGCATGCTTTAGTTATAATTTTTTTTTTAGTGATGCCAATAATGATGGGGGGTTTTGGGAATTGGTTAGTTCCTTTAATGTTAAAAGTTCCAGATATGAGGTTTCCTCGTATGAACAATATTAGGTTCTGACTTCTTCCTGTTTCTATTTTACTTCTATTTGCTTCGGCCTATGTTGAAAGAGGGGCAGGAACTGGTTGAACCATTTATCCTCCTCTGTCTAGGCATATAGGACATCCTGGACCGGCTATGGATTATGTTATTTTTTCTCTCCACGTAGGTGGTCTTTCTTCGATCCTAGCATCTATTAATTTCTTTACAACTTTCCTAAGGATACGACTAAAGGTGATGTCTTTATATCGGGTTCCTTTGTTTGTTTGATGTATTGCTGTAACTAGGTTCTTGTTAGTAGTTGCTATACCTGTTTTGGCTGGCGCTCTTACTATGTTGTTAACAGATCGGAATTTCAATACTTCTTTTTTT
PT11  CATAAAGATATTGGCACTCTTTATTTCGTCTTTTCTTATTGGGCTGGGTTGGTAGGAACAGCTTTTAGCTCTATTATTCGTTTAGAGTTAGCTGTTCCTGGTGAGAGTCTTTTAGACGGGCAGCTTTATAATTTAGTTGTGACGGCGCATGCTTTAGTTATAATTTTTTTTTTAGTGATGCCAATAATGATGGGGGGTTTTGGGAATTGGTTAGTTCCTTTAATGTTAAAAGTTCCAGATATGAGGTTTCCTCGTATGAACAATATTAGGTTCTGACTTCTTCCTGTTTCTATTTTACTTCTATTTGCTTCGGCCTATGTTGAAAGAGGGGCAGGAACTGGTTGAACTATTTATCCTCCTCTGTCTAGGCATATAGGACATCCTGGACCGGCTATGGATTATGTTATTTTTTCTCTCCACGTAGGTGGTCTTTCTTCGATCCTAGCATCTATTAATTTCTTTACAACTTTCCTAAGGATACGATTAAAGGTGATGTCTTTATATCGGGTTCCTTTGTTTGTTTGATGTATTGCTGTAACTAGGTTCTTGTTAGTAGTTGCTATACCTGTTTTGGCTGGCGCTCTTACTATGTTATTAACAGATCGGAATTTCAATACTTCTTTTTTT
PT15  CATAAAGATATTGGCACTCTTTATTTCGTCTTTTCTTATTGGGCTGGGTTGGTAGGAACAGCTTTTAGCTCTATTATTCGTTTAGAGTTAGCTGTTCCTGGTGAGAGTCTTTTAGATGGGCAGCTTTATAATTTAGTTGTGACGGCGCATGCTTTAGTTATAATTTTTTTTTTAGTGATGCCAATAATGATGGGGGGTTTTGGGAATTGGTTAGTTCCTTTAATGTTAAAAGTTCCAGATATGAGGTTTCCTCGTATGAACAACATTAGGTTCTGACTTCTTCCTGTTTCTATTTTACTTCTATTTGCTTCGGCCTATGTTGAAAGAGGGGCAGGAACTGGTTGAACCATTTATCCTCCTCTGTCTAGGCATATAGGACATCCTGGACCGGCTATGGATTATGTTATTTTTTCTCTCCACGTAGGTGGTCTTTCTTCGATCCTAGCATCTATTAATTTCTTTACAACTTTCCTAAGGATACGACTAAAGGTGATGTCTTTATATCGGGTTCCTTTGTTTGTTTGATGTATTGCTGTAACTAGGTTTTTGTTAGTAGTTGCTATACCTGTTTTGGCTGGCGCTCTTACTATGTTATTAACAGATCGGAATTTCAATACTTCTTTTTTT
PT13  CATAAAGATATTGGCACTCTTTATTTCGTCTTTTCTTATTGGGCTGGGTTGGTAGGAACAGCTTTTAGCTCTATTATTCGTTTAGAGTTAGCTGTTCCTGGTGAGAGTCTTTTAGATGGGCAGCTTTATAATTTAGTTGTGACGGCGCATGCTTTAGTTATAATTTTTTTTTTAGTGATGCCAATAATGATGGGGGGTTTTGGGAATTGGTTAGTTCCTTTAATGTTAAAAGTTCCAGATATGAGGTTTCCTCGTATGAACAATATTAGGTTCTGACTTCTTCCTGTTTCTATTTTACTTCTATTTGCTTCGGCCTATGTTGAAAGAGGGGCAGGAACTGGTTGAACCATTTATCCTCCTCTGTCTAGGCATATAGGACATCCTGGACCGGCTATGGATTATGTTATTTTTTCTCTCCACGTAGGTGGTCTTTCTTCGATCCTAGCATCTATTAATTTCTTTACAACTTTCCTAAGGATACGACTAAAGGTGATGTCTTTATATCGGGTTCCTTTGTTTGTTTGATGTATTGCTGTAACTAGGTTCTTGTTAGTAGTTGCTATACCTGTTTTGGCTGGCGCTCTTACTATGTTATTAACAGATCGGAATTTCAATACTTCTTTTTTT
PT5   CATAAAGATATTGGCACTCTTTATTTCGTCTTTTCTTATTGGGCTGGGTTGGTAGGAACAGCTTTTAGCTCTATTATTCGTTTAGAGTTAGCTGTTCCTGGTGAGAGTCTTTTAGATGGGCAGCTTTATAATTTAGTTGTGACGGCGCATGCTTTAGTTATAATTTTTTTTTTAGTGATGCCAATAATGATGGGGGGTTTTGGGAATTGGTTAGTTCCTTTAATGTTAAAAGTTCCAGATATGAGGTTTCCTCGTATGAACAATATTAGGTTCTGACTTCTTCCTGTTTCTATTTTACTTCTATTTGCTTCGGCCTATGTTGAAAGAGGGGCAGGAACTGGTTGAACCATTTATCCTCCTCTGTCTAGGCATATAGGACATCCTGGACCGGCTATGGATTATGTTATTTTTTCTCTCCACGTAGGTGGTCTTTCTTCGATCCTAGCATCTATTAATTTCTTTACAACTTTCCTAAGGATACGACTAAAGGTGATGTCTTTATATCGGGTTCCTTTGTTTGTTTGATGTATTGCTGTAACTAGGTTCTTGTTAGTAGTTGCTATACCTGTTTTGGCTGGCGCTCTTACTATGTTATTAACAGATCGGAATTTCAATACTTCTTTTTTT
PT19  CATAAAGATATTGGCACTCTTTATTTCGTCTTTTCTTATTGGGCTGGGTTGGTAGGAACAGCTTTTAGCTCTATTATTCGTTTAGAGTTAGCTGTTCCTGGTGAGAGTCTTTTAGATGGGCAGCTTTATAATTTAGTTGTGACGGCGCACGCTTTAGTTATAATTTTTTTTTTAGTGATGCCAATAATGATGGGGGGTTTTGGGAATTGGTTAGTTCCTTTAATGTTAAAAGTTCCAGATATGAGGTTTCCTCGTATGAACAACATTAGGTTCTGACTTCTTCCTGTTTCTATTTTACTTCTATTTGCTTCGGCCTATGTTGAAAGAGGGGCAGGAACTGGTTGAACTATTTATCCTCCTCTGTCTAGGCATATAGGACATCCTGGACCGGCTATGGATTATGTTATTTTTTCTCTCCACGTAGGTGGTCTTTCTTCGATCCTAGCATCTATTAATTTCTTTACAACTTTCCTAAGGATACGACTAAAGGTGATGTCTTTATATCGGGTTCCTTTGTTTGTTTGATGTATTGCTGTAACTAGGTTCTTGTTAGTAGTTGCTATACCTGTTTTGGCTGGCGCTCTTACTATGTTGTTAACAGATCGGAATTTCAACACTTCTTTTTTT
PT8   CATAAAGATATTGGCACTCTTTATTTCGTCTTTTCTTATTGGGCTGGGTTGGTAGGAACAGCTTTTAGCTCTATTATTCGTTTAGAGTTAGCTGTTCCTGGTGAGAGTCTTTTAGATGGGCAGCTTTATAATTTAGTTGTGACGGCGCACGCTTTAGTTATAATTTTTTTTTTAGTGATGCCAATAATGATGGGGGGTTTTGGGAATTGGTTAGTTCCTTTAATGTTAAAAGTTCCAGATATGAGGTTTCCTCGTATGAACAACATTAGGTTCTGACTTCTTCCTGTTTCTATTTTACTTCTATTTGCTTCGGCCTATGTTGAAAGAGGGGCAGGAACTGGTTGAACTATTTATCCTCCTCTGTCTAGGCATATAGGACATCCTGGACCGGCTATGGATTATGTTATTTTTTCTCTCCACGTAGGTGGTCTTTCTTCGATCCTAGCATCTATTAATTTCTTTACAACTTTCCTAAGGATACGACTAAAGGTGATGTCTTTATATCGGGTTCCTTTGTTTGTTTGATGTATTGCTGTAACTAGGTTCTTGTTAGTAGTTGCTATACCTGTTTTGGCTGGCGCTCTTACTATGTTGTTAACAGATCGGAATTTCAACACTTCTTTTTTT
PT6   CATAAAGATATTGGCACTCTTTATTTCGTCTTTTCTTATTGGGCTGGGTTGGTAGGAACAGCTTTTAGCTCTATTATTCGTTTAGAGTTAGCTGTTCCTGGTGAGAGTCTTTTAGATGGGCAGCTTTATAATTTAGTTGTGACGGCGCATGCTTTAGTTATAATTTTTTTTTTAGTGATGCCAATAATGATGGGGGGTTTTGGGAATTGGTTAGTTCCTTTAATGTTAAAAGTTCCAGATATGAGGTTTCCTCGTATGAACAACATTAGGTTCTGACTTCTTCCTGTTTCTATTTTACTTCTATTTGCTTCGGCCTATGTTGAAAGAGGGGCAGGAACTGGTTGAACCATTTATCCTCCTCTGTCTAGGCATATAGGACATCCTGGACCGGCTATGGATTATGTTATTTTTTCTCTCCACGTAGGTGGTCTTTCTTCGATCCTAGCATCTATTAATTTCTTTACAACTTTCCTAAGGATACGACTAAAGGTGATGTCTTTATATCGGGTTCCTTTGTTTGTTTGATGTATTGCTGTAACTAGGTTCTTGTTAGTAGTTGCTATACCTGTTTTGGCTGGCGCTCTTACTATGTTATTAACAGATCGGAATTTCAATACTTCTTTTTTT
PT4   CATAAAGATATTGGCACTCTTTATTTCGTCTTTTCTTATTGGGCTGGGTTGGTAGGAACAGCTTTTAGCTCTATTATTCGTTTAGAGTTAGCTGTTCCTGGTGAGAGTCTTTTAGATGGGCAGCTTTATAATTTAGTTGTGACGGCGCATGCTTTAGTTATAATTTTTTTTTTAGTGATGCCAATAATGATGGGGGGTTTTGGGAATTGGTTAGTTCCTTTAATGTTAAAAGTTCCAGATATGAGGTTTCCTCGTATGAACAATATTAGGTTCTGACTTCTTCCTGTTTCTATTTTACTTCTATTTGCTTCGGCCTATGTTGAAAGAGGGGCAGGAACTGGTTGAACCATTTATCCTCCTCTGTCTAGGCATATAGGACATCCTGGACCGGCTATGGATTATGTTATTTTTTCTCTCCACGTAGGTGGTCTTTCTTCGATCCTAGCATCTATTAATTTCTTTACAACTTTCCTAAGGATACGACTAAAGGTGATGTCTTTATATCGGGTTCCTTTGTTTGTTTGATGTATTGCTGTAACTAGGTTCTTGTTAGTAGTTGCTATACCTGTTTTGGCTGGCGCTCTTACTATGTTATTAACAGATCGGAATTTCAATACTTCTTTTTTT
PT18  CATAAAGATATTGGCACTCTTTATTTCGTCTTTTCTTATTGGGCTGGGTTGGTAGGAACAGCTTTTAGCTCTATTATTCGTTTAGAGTTAGCTGTTCCTGGTGAGAGTCTTTTAGATGGGCAGCTTTATAATTTAGTTGTGACGGCGCATGCTTTAGTTATAATTTTTTTTTTAGTGATGCCAATAATGATGGGGGGTTTTGGGAATTGGTTAGTTCCTTTAATGTTAAAAGTTCCAGATATGAGGTTTCCTCGTATGAACAATATTAGGTTCTGACTTCTTCCTGTTTCTATTTTACTTCTATTTGCTTCGGCCTATGTTGAAAGAGGGGCAGGAACTGGTTGAACCATTTATCCTCCTCTGTCTAGGCATATAGGACATCCTGGACCGGCTATGGATTATGTTATTTTTTCTCTCCACGTAGGTGGTCTTTCTTCGATCCTAGCATCTATTAATTTCTTTACAACTTTCCTAAGGATACGACTAAAGGTGATGTCTTTATATCGGGTTCCTTTGTTTGTTTGATGTATTGCTGTAACTAGGTTCTTGTTAGTAGTTGCTATACCTGTTTTGGCTGGCGCTCTTACTATGTTATTAACAGATCGGAATTTCAATACTTCTTTTTTT
PT9   CATAAAGATATTGGCACTCTTTATTTCGTCTTTTCTTATTGGGCTGGGTTGGTAGGAACAGCTTTTAGCTCTATTATTCGTTTAGAGTTAGCTGTTCCTGGTGAGAGTCTTTTAGATGGGCAGCTTTATAATTTAGTTGTGACGGCGCATGCTTTAGTTATAATTTTTTTTTTAGTGATGCCAATAATGATGGGGGGTTTTGGGAATTGGTTAGTTCCTTTAATGTTAAAAGTTCCAGATATGAGGTTTCCTCGTATGAACAATATTAGGTTCTGACTTCTTCCTGTTTCTATTTTACTTCTATTTGCTTCGGCCTATGTTGAAAGAGGGGCAGGAACTGGTTGAACCATTTATCCTCCTCTGTCTAGGCATATAGGACATCCTGGACCGGCTATGGATTATGTTATTTTTTCTCTCCACGTAGGTGGTCTTTCTTCGATCCTAGCATCTATTAATTTCTTTACAACTTTCCTAAGGATACGACTAAAGGTGATGTCTTTATATCGGGTTCCTTTGTTTGTTTGATGTATTGCTGTAACTAGGTTCTTGTTAGTAGTTGCTATACCTGTTTTGGCTGGCGCTCTTACTATGTTATTAACAGATCGGAATTTCAATACTTCTTTTTTT
PT3   CATAAAGATATTGGCACTCTTTATTTCGTCTTTTCTTATTGGGCTGGGTTGGTAGGAACAGCTTTTAGCTCTATTATTCGTTTAGAGTTAGCTGTTCCTGGTGAGAGTCTTTTAGATGGGCAGCTTTATAATTTAGTTGTGACGGCGCATGCTTTAGTTATAATTTTTTTTTTAGTGATGCCAATAATGATGGGGGGTTTTGGGAATTGGTTAGTTCCTTTAATGTTAAAAGTTCCAGATATGAGGTTTCCTCGTATGAACAATATTAGGTTCTGACTTCTTCCTGTTTCTATTTTACTTCTATTTGCTTCGGCCTATGTTGAAAGAGGGGCAGGAACTGGTTGAACCATTTATCCTCCTCTGTCTAGGCATATAGGACATCCTGGACCGGCTATGGATTATGTTATTTTTTCTCTCCACGTAGGTGGTCTTTCTTCGATCCTAGCATCTATTAATTTCTTTACAACTTTCCTAAGGATACGACTAAAGGTGATGTCTTTATATCGGGTTCCTTTGTTTGTTTGATGTATTGCTGTAACTAGGTTCTTGTTAGTAGTTGCTATACCTGTTTTGGCTGGCGCTCTTACTATGTTATTAACAGATCGGAATTTCAATACTTCTTTTTTT
PT14  CATAAAGATATTGGCACTCTTTATTTCGTCTTTTCTTATTGGGCTGGGTTGGTAGGAACAGCTTTTAGCTCTATTATTCGTTTAGAGTTAGCTGTTCCTGGTGAGAGTCTTTTAGATGGGCAGCTTTATAATTTAGTTGTGACGGCGCATGCTTTAGTTATAATTTTTTTTTTAGTGATGCCAATAATGATGGGGGGTTTTGGGAATTGGTTAGTTCCTTTAATGTTAAAAGTTCCAGATATGAGGTTTCCTCGTATGAACAATATTAGGTTCTGACTTCTTCCTGTTTCTATTTTACTTCTATTTGCTTCGGCCTATGTTGAAAGAGGGGCAGGAACTGGTTGAACCATTTATCCTCCTCTGTCTAGGCATATAGGACATCCTGGACCGGCTATGGATTATGTTATTTTTTCTCTCCACGTAGGTGGTCTTTCTTCGATCCTAGCATCTATTAATTTCTTTACAACTTTCCTAAGGATACGACTAAAGGTGATGTCTTTATATCGGGTTCCTTTGTTTGTTTGATGTATTGCTGTAACTAGGTTCTTGTTAGTAGTTGCTATACCTGTTTTGGCTGGCGCTCTTACTATGTTATTAACAGATCGGAATTTCAATACTTCTTTTTTT
PT1   CATAAAGATATTGGCACTCTTTATTTTGTCTTTTCTTATTGGGCTGGGTTGGTAGGAACAGCTTTTAGCTCTATTATTCGTTTAGAGTTAGCTGTTCCTGGTGAGAGTCTTTTAGATGGGCAGCTTTATAATTTAGTTGTGACGGCGCATGCTTTAGTTATAATTTTTTTTTTAGTGATGCCAATAATGATGGGGGGTTTTGGGAATTGGTTAGTTCCTTTAATGTTAAAAGTTCCAGATATGAGGTTTCCTCGTATGAACAATATTAGGTTCTGACTTCTTCCTGTTTCTATTTTACTTCTATTTGCTTCGGCCTATGTTGAAAGAGGGGCAGGAACTGGTTGAACCATTTATCCTCCTCTGTCTAGGCATATAGGACATCCTGGACCGGCTATGGACTATGTTATTTTTTCTCTCCACGTAGGTGGTCTTTCTTCGATCCTAGCATCTATTAATTTCTTCACAACTTTCCTAAGGATACGATTAAAGGTGATGTCTTTATATCGGGTTCCTTTGTTTGTTTGATGTATTGCTGTAACTAGGTTCTTGTTAGTAGTTGCTATACCTGTTTTGGCTGGCGCTCTTACTATGTTGTTAACAGATCGGAATTTCAATACTTCTTTTTTT
PT7   CATAAAGATATTGGCACTCTTTATTTCGTCTTTTCTTATTGGGCTGGGTTGGTAGGAACAGCTTTTAGCTCTATTATTCGTTTAGAGTTAGCTGTCCCTGGTGAGAGTCTTTTAGATGGACAGCTTTATAATTTAGTTGTGACGGCGCATGCTTTAGTTATAATTTTTTTTTTAGTGATGCCAATAATGATGGGGGGTTTTGGGAATTGGTTAGTTCCTTTAATGTTAAAAGTTCCAGATATGAGGTTTCCTCGTATGAACAATATTAGGTTCTGACTTCTTCCTGTTTCTATTTTACTTCTATTTGCTTCGGCCTATGTTGAAAGAGGGGCAGGAACTGGTTGAACCATTTATCCTCCTCTGTCTAGGCATATAGGACATCCTGGACCGGCTATGGATTATGTTATTTTTTCTCTCCACGTAGGTGGTCTTTCTTCGATCCTAGCATCTATTAATTTCTTTACAACTTTCCTAAGGATACGACTAAAGGTGATGTCTTTATATCGGGTTCCTTTGTTTGTTTGATGTATTGCTGTAACTAGGTTCTTGTTAGTAGTTGCTATACCTGTTTTGGCTGGCGCTCTTACTATGTTGTTAACAGATCGGAATTTCAATACTTCTTTTTTT
PT10  CATAAAGATATTGGCACTCTTTATTTCGTCTTTTCTTATTGGGCTGGGTTGGTAGGAACAGCTTTTAGCTCTATTATTCGTTTAGAGTTAGCTGTTCCTGGTGAGAGTCTTTTAGATGGGCAGCTTTATAATTTAGTTGTGACGGCGCATGCTTTAGTTATAATTTTTTTTTTAGTGATGCCAATAATGATGGGGGGTTTTGGGAATTGGTTAGTTCCTTTAATGTTAAAAGTTCCAGATATGAGGTTTCCTCGTATGAACAATATTAGGTTCTGACTTCTTCCTGTTTCTATTTTACTTCTATTTGCTTCGGCCTATGTTGAAAGAGGGGCAGGAACTGGTTGAACCATTTATCCTCCTCTGTCTAGGCATATAGGACATCCTGGACCGGCTATGGATTATGTTATTTTTTCTCTCCACGTAGGTGGTCTTTCTTCGATCCTAGCATCTATTAATTTCTTTACAACTTTCCTAAGGATACGACTAAAGGTGATGTCTTTATATCGGGTTCCTTTGTTTGTTTGATGTATTGCTGTAACTAGGTTCTTGTTAGTAGTTGCTATACCTGTTTTGGCTGGCGCTCTTACTATGTTATTAACAGATCGGAATTTCAATACTTCTTTTTTT
PT2   CATAAAGATATTGGCACTCTTTATTTCGTCTTTTCTTATTGGGCTGGGTTGGTAGGAACAGCTTTTAGCTCTATTATTCGTTTAGAGTTAGCTGTTCCTGGTGAGAGTCTTTTAGATGGGCAGCTTTATAATTTAGTTGTGACGGCGCATGCTTTAGTTATAATTTTTTTTTTAGTGATGCCAATAATGATGGGGGGTTTTGGGAATTGGTTAGTTCCTTTAATGTTAAAAGTTCCAGATATGAGGTTTCCTCGTATGAACAATATTAGGTTCTGACTTCTTCCTGTTTCTATTTTACTTCTATTTGCTTCGGCCTATGTTGAAAGAGGGGCAGGAACTGGTTGAACCATTTATCCTCCTCTGTCTAGGCATATAGGACATCCTGGACCGGCTATGGATTATGTTATTTTTTCTCTCCACGTAGGTGGTCTTTCTTCGATCCTAGCATCTATTAATTTCTTTACAACTTTCCTAAGGATACGACTAAAGGTGATGTCTTTATATCGGGTTCCTTTGTTTGTTTGATGTATTGCTGTAACTAGGTTCTTGTTAGTAGTTGCTATACCTGTTTTGGCTGGCGCTCTTACTATGTTATTAACAGATCGGAATTTCAATACTTCTTTTTTT
PT17  CATAAAGATATTGGCACTCTTTATTTCGTCTTTTCTTATTGGGCTGGGTTGGTAGGAACAGCTTTTAGCTCTATTATTCGTTTAGAGTTAGCTGTTCCTGGTGAGAGTCTTTTAGATGGGCAGCTTTATAATTTAGTTGTGACGGCGCATGCTTTAGTTATAATTTTTTTTTTAGTGATGCCAATAATGATGGGGGGTTTTGGGAATTGGTTAGTTCCTCTAATGTTAAAAGTTCCAGATATGAGGTTTCCTCGTATGAACAATATTAGGTTCTGACTTCTTCCTGTTTCTATTTTACTTCTATTTGCTTCGGCCTATGTTGAAAGAGGGGCAGGAACTGGTTGAACCATTTATCCTCCTCTGTCTAGGCATATAGGACATCCTGGACCGGCTATGGATTATGTTATTTTTTCTCTCCACGTAGGTGGTCTTTCTTCGATCCTAGCATCTATTAATTTCTTTACAACTTTCCTAAGGATACGACTAAAGGTGATGTCTTTATATCGGGTTCCTTTGTTTGTTTGATGTATTGCTGTAACTAGGTTCTTGTTAGTAGTTGCTATACCTGTTTTGGCTGGCGCTCTTACTATGTTGTTAACAGATCGGAATTTCAATACTTCTTTTTTT
;
end;
